# Supplementary material for: Unprecedented female mutation bias in the aye-aye, a highly unusual lemur from Madagascar
Source: PLoS Biol. 2025 Feb 7;23(2):e3003015. doi: 10.1371/journal.pbio.3003015 (PMC11819580; doi:10.1371/journal.pbio.3003015)
Supplement: S1 Data — (XLSX) [file pbio.3003015.s009.xlsx]

## Sheet: Fig 2A
Numeric values underlying Figure 2A
offspring_id	paternal_age	paternal_mutations	maternal_age	maternal_mutations
100947	22.0301	7	18.0192	23
100938	30.4849	9	13.6575	1
100950	16.7781	9	14.8301	3
100940	9.32603	7	7.37808	5
100942	17.4959	11	15.6329	0
100939	11.2603	9	9.39726	1
100935	8.46849	9	10.5096	6
100933	24.4438	16	26.4849	23
100945	15.6247	11	17.6658	16
100944	12.0603	10	14.1014	8
100941	20.6822	11	9.6274	1
100946	17.737	4	6.68219	3

## Sheet: Fig 2B
Numeric values underlying Figure 2B
offspring_id	paternal_age	paternal_mutations	maternal_age	maternal_mutations
10173	NA	15	12.9096	1
16517	9.51507	10	5.95616	2
19181	12.2466	3	8.68767	5
26988	14.4548	12	10.8959	1
28246	15.4521	13	11.8932	3
15444	8.19452	10	8.71507	1
16413	9.37534	6	9.89589	1
17199	10.4301	10	10.9507	0
18385	11.2712	14	11.7918	3
19348	12.463	5	12.9836	0
7267	7.93425	10	NA	9
8395	9.53973	9	NA	2
7311	7.99726	7	5.32877	3
11885	15.1671	7	7.23288	3
14068	18.6219	12	10.6877	1
14012	18.537	6	8.99726	1
13951	18.3973	9	10.4	1
39990	5.49863	11	6.1452	5
39992	14.7479	13	15.3945	1
40001	9.85753	15	6.48493	4
40005	7.0137	8	6.89863	4

## Sheet: Fig 2C
Numeric values underlying Figure 2C
study	paternal_mutations	paternal_age	maternal_age	maternal_mutations
[1]	0	25.5945	2.58904	0
[1]	1	3.44931	6.54247	0
[1]	18	15.5945	7.33425	1
[1]	12	5.58356	2.52877	5
[1]	5	3.54521	7.69315	3
[1]	0	3.51781	4.64658	3
[1]	15	12.5151	10.6493	9
[1]	10	4.52055	4.57808	2
[1]	6	4.6	2.79178	6
[1]	12	4.38356	10.2904	1
[1]	14	14.8192	20.7342	7
[1]	8	4.63836	3.5726	1
[1]	4	3.38904	3.56712	1
[1]	2	3.40274	12.3918	4
[2]	10	10	8.83	1
[2]	14	13.42	9.5	2
[2]	9	10.17	8.92	2
[2]	11	13.25	4.5	2
[2]	12	10.75	3.58	3
[2]	12	13.33	6.58	3
[2]	17	11.25	3.5	3
[2]	10	12.58	12.83	1
[2]	18	10.75	4.58	5
[2]	17	12.25	5.5	3
[2]	17	14.42	8.5	1
[2]	17	13.5	8.58	4
[2]	14	14.42	11.5	3
[2]	14	10.75	9.92	4
[2]	16	14.5	9.58	6
[2]	13	12.42	9.92	4
[2]	13	12.25	5.58	6
[2]	17	14.33	15.66	7
[2]	16	12.5	9.42	10

## Sheet: Fig 2D
Numeric values underlying Figure 2D
proband_id	paternal_age	paternal_mutations	maternal_age	maternal_mutations
Proband-1	39	24	37	12
Proband-10	28	11	28	3
Proband-100	60	22	27	4
Proband-1000	28	14	24	9
Proband-1001	31	25	25	6
Proband-1002	33	44	25	12
Proband-1003	41	20	41	8
Proband-1004	32	14	32	6
Proband-1005	28	11	22	1
Proband-1006	30	6	27	3
Proband-1007	46	20	38	8
Proband-1008	30	45	33	12
Proband-1009	34	67	32	10
Proband-101	60	30	36	4
Proband-1010	32	12	27	4
Proband-1011	27	16	26	2
Proband-1012	20	20	18	4
Proband-1013	20	4	19	3
Proband-1014	20	36	19	10
Proband-1015	41	18	38	5
Proband-1016	26	12	24	1
Proband-1017	28	36	27	9
Proband-1018	54	26	42	8
Proband-1019	30	24	23	3
Proband-102	18	10	16	3
Proband-1020	37	16	30	5
Proband-1021	35	29	26	15
Proband-1022	35	22	36	4
Proband-1023	37	17	34	7
Proband-1024	24	47	22	15
Proband-1025	26	13	24	7
Proband-1026	26	7	25	4
Proband-1027	32	13	29	1
Proband-1029	30	14	29	5
Proband-103	23	12	20	1
Proband-1030	28	11	26	3
Proband-1031	35	12	36	2
Proband-1032	45	20	39	4
Proband-1033	23	14	22	1
Proband-1034	54	36	39	2
Proband-1035	27	13	21	1
Proband-1036	31	11	37	4
Proband-1037	26	50	22	10
Proband-1038	44	76	38	13
Proband-1039	24	14	28	2
Proband-104	18	12	17	2
Proband-1040	33	17	30	4
Proband-1041	22	64	26	20
Proband-1042	27	47	27	8
Proband-1043	30	14	28	3
Proband-1044	23	11	23	3
Proband-1045	33	19	33	2
Proband-1046	33	57	29	14
Proband-1047	38	23	28	6
Proband-1048	32	59	29	13
Proband-1049	32	59	28	13
Proband-105	22	13	18	10
Proband-1050	23	10	23	3
Proband-1051	25	21	17	2
Proband-1052	52	23	41	4
Proband-1053	17	7	17	2
Proband-1054	35	58	33	14
Proband-1055	31	16	29	2
Proband-1056	30	16	24	2
Proband-1057	20	9	18	3
Proband-1058	27	8	27	1
Proband-1059	24	10	19	6
Proband-106	35	13	32	3
Proband-1060	51	29	36	6
Proband-1061	23	12	27	5
Proband-1062	38	18	37	5
Proband-1063	26	13	24	6
Proband-1064	54	18	45	11
Proband-1065	22	10	21	3
Proband-1066	53	27	43	13
Proband-1067	43	31	42	8
Proband-1068	29	17	28	4
Proband-1069	19	5	19	4
Proband-107	52	38	36	18
Proband-1070	28	15	22	3
Proband-1071	25	13	24	2
Proband-1072	19	5	16	2
Proband-1073	26	54	26	12
Proband-1074	41	16	38	3
Proband-1075	28	21	27	5
Proband-1076	21	19	18	6
Proband-1077	51	29	41	5
Proband-1078	29	24	21	1
Proband-1079	31	51	21	11
Proband-108	37	58	34	19
Proband-1080	30	13	27	4
Proband-1081	23	9	24	5
Proband-1082	51	23	42	7
Proband-1083	24	14	23	4
Proband-1084	39	22	34	7
Proband-1085	35	51	32	11
Proband-1086	23	3	23	5
Proband-1087	24	13	20	9
Proband-1088	39	19	36	3
Proband-1089	38	12	30	2
Proband-109	41	74	38	17
Proband-1090	29	13	30	4
Proband-1091	29	11	26	2
Proband-1092	32	21	26	3
Proband-1093	54	21	41	8
Proband-1094	20	9	24	4
Proband-1095	20	41	19	14
Proband-1096	47	23	45	5
Proband-1097	36	10	32	3
Proband-1098	30	16	20	3
Proband-1099	31	21	24	4
Proband-11	29	13	23	2
Proband-110	23	44	22	15
Proband-1100	38	25	28	2
Proband-1101	30	25	29	3
Proband-1102	30	16	28	2
Proband-1103	40	70	38	24
Proband-1104	26	49	23	9
Proband-1105	54	30	42	5
Proband-1106	25	42	30	15
Proband-1107	32	15	33	4
Proband-1108	31	15	35	5
Proband-1109	42	21	35	9
Proband-111	24	21	18	1
Proband-1110	39	21	34	6
Proband-1111	40	75	37	10
Proband-1112	38	11	33	6
Proband-1113	29	17	26	1
Proband-1114	27	11	31	2
Proband-1115	19	18	20	2
Proband-1116	30	24	32	6
Proband-1117	48	17	36	1
Proband-1118	22	12	25	6
Proband-1119	52	27	40	7
Proband-112	28	25	25	4
Proband-1120	26	9	26	4
Proband-1121	42	20	41	6
Proband-1122	30	19	29	3
Proband-1123	23	6	19	3
Proband-1124	27	14	25	5
Proband-1125	36	28	36	6
Proband-1126	29	43	27	17
Proband-1127	35	20	37	6
Proband-1128	29	74	31	15
Proband-1129	27	13	31	4
Proband-113	39	22	33	1
Proband-1130	27	8	33	5
Proband-1131	37	17	31	6
Proband-1132	35	15	32	2
Proband-1133	29	14	26	2
Proband-1134	30	13	32	4
Proband-1135	38	16	33	6
Proband-1136	31	18	32	2
Proband-1137	51	27	41	7
Proband-1138	35	11	30	1
Proband-1139	33	24	33	3
Proband-114	33	8	31	5
Proband-1140	24	8	17	3
Proband-1141	26	14	24	7
Proband-1142	30	19	26	7
Proband-1143	23	14	20	1
Proband-1144	24	9	21	2
Proband-1145	32	18	31	2
Proband-1146	18	10	16	5
Proband-1147	32	11	32	3
Proband-1148	32	15	30	5
Proband-1149	43	28	39	8
Proband-115	24	12	28	10
Proband-1150	28	15	26	6
Proband-1151	31	18	31	8
Proband-1152	22	14	21	5
Proband-1153	41	11	36	3
Proband-1154	40	10	31	8
Proband-1155	31	14	29	1
Proband-1156	31	65	22	10
Proband-1157	56	31	38	5
Proband-1158	27	16	25	7
Proband-1159	22	10	24	3
Proband-116	40	14	41	3
Proband-1160	21	11	25	6
Proband-1161	35	75	30	15
Proband-1162	33	16	31	3
Proband-1163	21	15	21	2
Proband-1164	31	14	30	5
Proband-1165	36	19	36	4
Proband-1166	27	20	27	1
Proband-1167	36	9	35	2
Proband-1168	47	26	35	3
Proband-1169	52	25	40	2
Proband-117	54	26	39	6
Proband-1170	29	13	25	3
Proband-1171	23	6	22	4
Proband-1172	35	11	40	3
Proband-1173	36	69	32	9
Proband-1174	30	18	20	4
Proband-1175	24	11	21	3
Proband-1176	26	14	24	3
Proband-1177	28	18	31	8
Proband-1178	31	23	22	4
Proband-1179	40	18	27	3
Proband-118	28	11	26	4
Proband-1180	30	9	27	7
Proband-1181	30	22	26	2
Proband-1182	47	24	31	4
Proband-1183	27	7	27	3
Proband-1184	21	10	21	1
Proband-1185	30	13	38	9
Proband-1186	28	15	23	3
Proband-1187	45	26	30	3
Proband-1188	36	16	38	9
Proband-1189	31	17	31	1
Proband-119	35	24	34	8
Proband-1190	25	21	25	5
Proband-1191	39	18	28	2
Proband-1192	36	66	34	13
Proband-1193	27	8	26	1
Proband-1194	39	11	38	3
Proband-1195	51	18	40	5
Proband-1196	32	23	24	8
Proband-1197	27	8	28	3
Proband-1198	26	12	25	3
Proband-1199	41	30	37	3
Proband-12	26	11	27	2
Proband-120	30	18	29	7
Proband-1200	27	20	23	1
Proband-1201	33	15	29	3
Proband-1202	34	21	29	5
Proband-1203	35	21	32	7
Proband-1204	40	27	36	10
Proband-1205	34	21	27	5
Proband-1206	27	12	26	4
Proband-1207	34	21	32	2
Proband-1208	27	15	24	3
Proband-121	30	12	29	3
Proband-1210	37	17	35	3
Proband-1211	33	11	33	2
Proband-1212	43	22	38	5
Proband-1213	28	9	27	5
Proband-1214	25	9	19	1
Proband-1215	27	14	26	4
Proband-1216	37	19	30	8
Proband-1217	41	24	38	6
Proband-1218	45	31	31	7
Proband-1219	39	18	35	1
Proband-122	27	17	26	1
Proband-1220	33	18	34	6
Proband-1221	36	18	36	6
Proband-1222	38	60	31	15
Proband-1223	35	22	19	3
Proband-1224	22	15	18	3
Proband-1225	21	13	19	2
Proband-1226	31	16	29	6
Proband-1227	32	42	25	15
Proband-1228	29	15	29	8
Proband-1229	47	89	42	25
Proband-123	35	22	28	8
Proband-1230	33	18	28	6
Proband-1231	24	12	19	2
Proband-1232	28	16	31	4
Proband-1233	27	52	21	7
Proband-1234	18	13	20	8
Proband-1235	33	15	29	3
Proband-1236	52	24	32	3
Proband-1237	21	13	19	3
Proband-1238	25	13	24	4
Proband-1239	24	8	21	1
Proband-124	28	8	33	6
Proband-1240	34	20	22	3
Proband-1241	32	11	30	3
Proband-1242	25	15	21	4
Proband-1243	35	25	34	9
Proband-1244	31	22	30	2
Proband-1245	31	18	26	6
Proband-1246	25	12	25	1
Proband-1247	31	20	35	6
Proband-1248	42	20	33	6
Proband-1249	24	7	29	2
Proband-125	30	14	26	4
Proband-1250	47	20	45	9
Proband-1251	36	10	32	8
Proband-1252	51	18	41	5
Proband-1253	34	9	28	2
Proband-1254	32	21	29	4
Proband-1255	32	17	31	6
Proband-1256	30	15	27	6
Proband-1257	31	20	25	6
Proband-1258	32	61	26	20
Proband-1259	27	62	22	11
Proband-126	30	17	33	4
Proband-1260	29	14	27	2
Proband-1261	25	11	24	6
Proband-1262	28	10	25	2
Proband-1263	32	21	30	1
Proband-1264	37	16	35	1
Proband-1265	33	14	32	8
Proband-1266	24	53	23	9
Proband-1267	33	14	24	3
Proband-1268	26	48	27	9
Proband-1269	26	11	23	2
Proband-127	27	16	20	3
Proband-1270	21	8	24	2
Proband-1271	40	21	36	9
Proband-1272	27	13	18	4
Proband-1273	24	16	24	2
Proband-1274	21	45	26	16
Proband-1276	33	10	32	3
Proband-1278	25	12	24	3
Proband-1279	26	11	26	4
Proband-128	49	87	37	17
Proband-1280	28	7	28	2
Proband-1281	23	14	20	3
Proband-1282	30	21	32	4
Proband-1283	22	8	26	3
Proband-1284	43	23	28	2
Proband-1285	24	57	21	12
Proband-1286	29	23	28	3
Proband-1287	25	12	26	6
Proband-1288	26	5	24	4
Proband-1289	24	7	21	1
Proband-129	31	15	30	3
Proband-1290	26	41	23	17
Proband-1291	31	16	30	4
Proband-1292	25	48	22	11
Proband-1293	23	12	21	5
Proband-1294	30	17	30	7
Proband-1295	32	23	30	4
Proband-1296	27	8	26	2
Proband-1297	38	21	20	2
Proband-1298	21	10	21	5
Proband-1299	29	12	28	2
Proband-13	19	11	24	6
Proband-130	31	60	28	14
Proband-1300	24	41	22	17
Proband-1301	30	65	25	10
Proband-1302	35	20	31	5
Proband-1303	22	15	22	4
Proband-1304	36	12	27	3
Proband-1305	25	9	22	2
Proband-1306	20	11	17	2
Proband-1307	22	14	22	5
Proband-1309	21	35	17	10
Proband-131	30	9	30	3
Proband-1310	23	15	24	4
Proband-1311	21	15	20	2
Proband-1312	26	35	23	12
Proband-1313	36	31	34	2
Proband-1314	26	12	26	3
Proband-1315	27	12	21	3
Proband-1316	32	14	34	7
Proband-1317	26	12	29	2
Proband-1318	31	13	33	5
Proband-1319	23	8	24	3
Proband-132	54	28	46	12
Proband-1320	31	17	37	7
Proband-1321	25	7	22	5
Proband-1322	31	16	29	4
Proband-1323	33	12	27	6
Proband-1324	38	27	34	2
Proband-1325	40	64	33	17
Proband-1326	27	49	28	10
Proband-1327	51	101	44	27
Proband-1328	19	9	16	2
Proband-1329	36	13	34	5
Proband-133	33	17	29	3
Proband-1330	30	12	29	7
Proband-1331	29	17	28	1
Proband-1332	20	8	18	3
Proband-1333	25	7	23	4
Proband-1334	57	27	44	11
Proband-1335	34	17	32	3
Proband-1336	18	11	19	2
Proband-1337	35	18	32	5
Proband-1338	28	53	30	7
Proband-1339	20	14	21	6
Proband-134	24	16	26	5
Proband-1340	30	15	28	2
Proband-1341	26	13	27	2
Proband-1342	29	5	29	5
Proband-1344	38	24	39	6
Proband-1345	30	8	23	4
Proband-1346	26	24	17	5
Proband-1347	21	13	18	5
Proband-1348	25	23	20	3
Proband-1349	54	38	32	9
Proband-135	32	19	38	5
Proband-1350	24	15	23	3
Proband-1351	34	27	32	2
Proband-1352	32	19	29	5
Proband-1353	62	27	32	3
Proband-1354	23	25	21	4
Proband-1355	36	14	33	7
Proband-1356	30	12	33	11
Proband-1357	27	8	21	5
Proband-1358	25	18	23	8
Proband-1359	33	20	29	4
Proband-136	53	35	44	7
Proband-1360	22	45	19	5
Proband-1361	27	44	23	7
Proband-1362	22	14	17	2
Proband-1363	26	13	27	2
Proband-1364	30	15	29	7
Proband-1365	36	21	35	4
Proband-1366	34	27	31	2
Proband-1367	27	15	24	8
Proband-1368	28	12	22	3
Proband-1369	36	14	34	7
Proband-137	26	8	20	3
Proband-1370	37	18	29	6
Proband-1371	37	18	39	6
Proband-1372	25	12	20	3
Proband-1373	38	30	36	9
Proband-1374	40	18	35	7
Proband-1375	28	10	26	2
Proband-1376	23	42	20	8
Proband-1377	26	10	24	4
Proband-1378	18	12	17	1
Proband-1379	25	11	27	3
Proband-138	31	18	28	4
Proband-1380	42	24	42	7
Proband-1381	39	22	36	3
Proband-1382	34	23	31	8
Proband-1383	26	10	21	3
Proband-1384	24	10	25	3
Proband-1386	27	13	25	3
Proband-1387	21	11	19	2
Proband-1388	32	15	27	1
Proband-1389	41	60	31	10
Proband-1390	29	49	22	24
Proband-1391	48	16	32	6
Proband-1392	29	15	29	6
Proband-1393	30	13	29	3
Proband-1394	28	45	23	15
Proband-1395	23	34	20	6
Proband-1396	22	9	23	4
Proband-1397	25	50	22	9
Proband-1398	18	11	21	2
Proband-1399	46	26	39	7
Proband-14	27	55	25	8
Proband-140	37	27	33	4
Proband-1400	22	6	22	5
Proband-1401	20	8	21	3
Proband-1402	21	11	20	6
Proband-1403	25	13	25	10
Proband-1404	21	11	19	2
Proband-1405	28	20	25	1
Proband-1406	28	13	30	1
Proband-1407	31	12	20	3
Proband-1408	35	51	35	16
Proband-1409	21	13	18	3
Proband-141	34	20	26	7
Proband-1410	37	21	33	8
Proband-1411	41	22	36	4
Proband-1412	24	11	21	1
Proband-1413	24	10	23	3
Proband-1414	20	9	19	2
Proband-1415	33	10	30	5
Proband-1416	36	21	34	1
Proband-1417	27	41	29	7
Proband-1418	25	21	25	1
Proband-1419	22	13	26	5
Proband-142	52	26	38	9
Proband-1420	23	13	27	4
Proband-1421	41	28	30	4
Proband-1422	51	91	41	16
Proband-1423	35	15	31	3
Proband-1424	34	14	27	2
Proband-1425	34	14	32	3
Proband-1426	28	13	28	7
Proband-1427	25	9	20	2
Proband-1428	22	58	18	11
Proband-1429	26	14	23	5
Proband-143	23	17	21	2
Proband-1430	30	15	28	6
Proband-1431	31	16	30	2
Proband-1432	22	7	20	2
Proband-1433	29	50	26	11
Proband-1434	28	16	27	2
Proband-1435	30	26	30	11
Proband-1436	27	15	28	4
Proband-1438	37	24	36	6
Proband-144	28	61	27	9
Proband-1440	20	11	20	1
Proband-1441	35	12	25	3
Proband-1442	21	11	21	1
Proband-1443	30	62	30	10
Proband-1444	21	9	19	1
Proband-1445	30	17	24	1
Proband-1446	23	37	21	16
Proband-1447	36	23	35	6
Proband-1448	28	51	26	11
Proband-1449	52	21	40	1
Proband-145	59	29	29	1
Proband-1450	34	54	27	10
Proband-1451	38	61	31	11
Proband-1452	27	12	19	2
Proband-1453	33	18	30	2
Proband-1454	27	13	22	8
Proband-1455	28	10	21	10
Proband-1456	31	16	26	5
Proband-1457	37	17	34	3
Proband-1458	30	18	30	6
Proband-1459	23	14	20	9
Proband-146	36	17	34	5
Proband-1460	25	16	22	4
Proband-1461	23	14	22	3
Proband-1462	23	10	22	4
Proband-1463	35	11	36	5
Proband-1464	22	52	19	12
Proband-1465	22	4	20	1
Proband-1466	24	17	19	5
Proband-1467	23	49	22	5
Proband-1468	33	21	30	4
Proband-147	43	29	36	7
Proband-1470	23	8	21	5
Proband-1471	22	12	20	3
Proband-1472	27	9	23	3
Proband-1473	27	18	26	3
Proband-1474	22	7	21	3
Proband-1475	32	9	30	5
Proband-1476	20	8	20	5
Proband-1477	26	17	27	3
Proband-1478	39	15	37	11
Proband-1479	24	18	22	2
Proband-148	62	37	43	2
Proband-1480	29	19	27	5
Proband-1481	24	42	23	17
Proband-1482	29	2	26	3
Proband-1483	31	43	27	9
Proband-1484	29	11	20	3
Proband-1485	46	71	36	8
Proband-1486	20	8	20	2
Proband-1487	39	16	31	2
Proband-1488	23	10	20	2
Proband-1489	26	43	26	9
Proband-149	31	23	17	2
Proband-1490	39	65	33	14
Proband-1491	20	9	21	10
Proband-1492	22	17	19	7
Proband-1493	24	10	23	5
Proband-1494	36	68	36	17
Proband-1495	33	7	33	1
Proband-1496	54	27	30	8
Proband-1497	52	27	40	10
Proband-1498	21	16	22	2
Proband-1499	64	42	31	11
Proband-15	42	64	40	21
Proband-150	29	15	24	5
Proband-1500	28	12	25	2
Proband-1501	23	5	20	5
Proband-1502	25	13	25	4
Proband-1503	24	8	19	5
Proband-1504	46	14	36	6
Proband-1505	32	15	29	3
Proband-1507	34	8	31	6
Proband-1508	29	18	26	4
Proband-1509	22	45	22	20
Proband-151	28	11	25	3
Proband-1510	34	20	30	6
Proband-1511	22	6	20	1
Proband-1512	29	18	28	8
Proband-1513	30	73	26	10
Proband-1514	22	45	20	9
Proband-1515	53	26	33	3
Proband-1516	19	7	16	2
Proband-1517	28	60	26	11
Proband-1518	19	10	20	3
Proband-1519	25	18	24	3
Proband-152	33	15	28	8
Proband-1520	25	14	21	1
Proband-1521	28	23	27	10
Proband-1523	30	14	29	4
Proband-1524	27	11	26	4
Proband-1525	36	18	37	5
Proband-1526	27	12	33	6
Proband-1527	24	13	19	2
Proband-1528	24	12	19	3
Proband-1529	20	9	21	3
Proband-153	27	16	27	2
Proband-1530	25	19	23	2
Proband-1531	26	18	25	5
Proband-1532	21	13	22	3
Proband-1533	35	9	38	3
Proband-1534	21	14	22	1
Proband-1535	27	43	25	12
Proband-1536	24	15	24	7
Proband-1537	24	13	22	7
Proband-1538	27	14	22	3
Proband-1539	31	50	19	6
Proband-154	29	13	24	4
Proband-1540	29	9	25	6
Proband-1541	30	14	27	6
Proband-1542	21	12	20	1
Proband-1543	29	15	27	5
Proband-1544	30	40	24	17
Proband-1545	23	19	21	6
Proband-1546	20	3	17	3
Proband-1548	25	13	24	5
Proband-155	24	12	24	5
Proband-156	22	18	23	5
Proband-157	47	25	29	1
Proband-158	51	27	35	18
Proband-159	43	22	35	7
Proband-16	22	10	18	2
Proband-160	31	17	24	4
Proband-161	37	11	37	5
Proband-162	20	7	20	1
Proband-163	30	40	34	16
Proband-164	34	29	34	7
Proband-165	31	49	31	13
Proband-166	38	65	30	14
Proband-167	52	33	38	10
Proband-168	28	14	20	3
Proband-169	24	14	29	7
Proband-17	36	61	26	20
Proband-170	28	22	20	4
Proband-171	51	29	38	2
Proband-172	25	13	18	2
Proband-173	34	12	30	6
Proband-174	21	61	23	9
Proband-175	23	11	21	2
Proband-176	34	12	32	5
Proband-177	20	46	22	17
Proband-178	51	32	43	6
Proband-179	30	57	35	29
Proband-18	35	16	30	2
Proband-180	21	11	21	5
Proband-181	26	16	26	3
Proband-182	33	27	27	2
Proband-183	21	50	21	23
Proband-184	36	17	35	6
Proband-185	22	11	18	1
Proband-186	39	12	33	5
Proband-187	25	18	25	1
Proband-188	20	34	19	10
Proband-189	65	41	45	5
Proband-19	33	25	25	7
Proband-190	32	57	30	13
Proband-191	29	19	30	2
Proband-192	42	16	40	6
Proband-193	31	24	32	7
Proband-194	27	12	28	5
Proband-195	25	14	26	3
Proband-196	43	15	41	5
Proband-197	36	15	38	7
Proband-198	22	9	18	2
Proband-199	57	34	45	13
Proband-2	36	22	30	7
Proband-20	36	14	35	7
Proband-200	34	9	29	2
Proband-201	34	14	35	5
Proband-202	30	23	30	4
Proband-203	28	15	30	4
Proband-204	35	79	30	11
Proband-205	26	16	21	4
Proband-206	28	12	27	4
Proband-207	21	10	19	6
Proband-208	23	10	22	3
Proband-209	26	16	28	1
Proband-21	28	13	27	3
Proband-210	62	32	37	8
Proband-211	33	22	39	6
Proband-212	38	16	32	3
Proband-213	23	18	18	5
Proband-214	22	33	21	8
Proband-215	27	11	21	6
Proband-216	31	12	31	3
Proband-217	54	28	45	13
Proband-218	31	22	29	8
Proband-219	36	71	33	11
Proband-22	28	18	20	1
Proband-220	28	11	28	6
Proband-221	25	14	22	1
Proband-223	23	19	23	5
Proband-224	50	15	32	2
Proband-225	25	12	17	2
Proband-226	56	32	32	7
Proband-227	27	16	23	6
Proband-228	37	24	38	2
Proband-229	54	24	36	9
Proband-23	52	26	40	6
Proband-230	32	19	28	8
Proband-231	31	18	31	4
Proband-232	54	31	23	4
Proband-233	34	49	27	12
Proband-234	22	14	20	6
Proband-235	39	14	41	12
Proband-236	50	13	38	6
Proband-237	23	15	17	5
Proband-238	31	17	29	2
Proband-239	31	19	27	6
Proband-24	23	9	21	7
Proband-240	39	22	41	11
Proband-241	33	17	34	6
Proband-242	34	35	33	2
Proband-243	45	71	38	11
Proband-244	25	19	24	4
Proband-245	42	12	39	1
Proband-246	25	10	20	5
Proband-247	22	11	21	3
Proband-248	35	13	36	4
Proband-249	28	19	28	1
Proband-25	25	17	27	5
Proband-250	42	24	37	8
Proband-251	37	58	33	29
Proband-252	42	19	29	7
Proband-253	29	9	24	3
Proband-254	51	38	38	12
Proband-255	26	9	24	6
Proband-256	25	51	27	9
Proband-257	30	16	28	11
Proband-258	57	26	35	10
Proband-259	55	20	30	4
Proband-26	31	10	23	2
Proband-260	38	26	32	3
Proband-261	38	60	33	13
Proband-262	35	13	34	6
Proband-263	52	28	37	5
Proband-264	25	14	25	7
Proband-265	27	11	21	1
Proband-266	40	23	38	2
Proband-267	31	9	30	5
Proband-268	30	16	37	7
Proband-269	37	17	38	2
Proband-27	28	65	24	6
Proband-270	25	10	29	5
Proband-271	26	60	27	17
Proband-272	51	27	40	4
Proband-273	56	38	38	8
Proband-274	31	20	29	1
Proband-275	29	21	22	11
Proband-276	28	16	25	2
Proband-277	35	67	33	14
Proband-278	22	9	22	2
Proband-279	36	17	30	2
Proband-28	26	40	24	15
Proband-280	51	23	38	10
Proband-281	26	8	20	2
Proband-282	31	9	31	5
Proband-283	25	14	23	5
Proband-284	25	14	23	2
Proband-285	51	68	39	18
Proband-286	28	8	24	2
Proband-287	42	28	34	4
Proband-288	26	11	25	3
Proband-289	22	14	18	1
Proband-29	39	12	32	4
Proband-290	53	30	44	4
Proband-291	30	14	23	2
Proband-292	43	85	39	26
Proband-293	38	68	34	18
Proband-294	33	17	26	2
Proband-295	41	10	41	6
Proband-296	27	12	22	5
Proband-297	37	20	31	2
Proband-298	31	12	27	3
Proband-299	25	13	22	3
Proband-3	29	16	32	6
Proband-30	34	32	29	7
Proband-300	29	53	23	20
Proband-301	25	42	21	10
Proband-302	34	23	32	5
Proband-303	41	14	31	3
Proband-304	34	23	31	7
Proband-305	55	30	47	16
Proband-306	36	63	32	14
Proband-307	32	14	26	1
Proband-308	29	24	29	3
Proband-309	32	21	33	4
Proband-31	34	58	32	11
Proband-310	26	9	24	4
Proband-311	28	8	27	5
Proband-312	54	31	31	3
Proband-313	30	11	24	4
Proband-314	25	20	24	2
Proband-315	19	9	19	2
Proband-316	26	13	24	5
Proband-317	60	28	39	3
Proband-318	36	15	33	3
Proband-319	23	51	19	8
Proband-32	43	82	33	12
Proband-320	31	14	32	6
Proband-321	25	11	19	5
Proband-322	27	9	25	2
Proband-323	30	44	23	10
Proband-324	51	28	43	7
Proband-325	54	28	40	4
Proband-326	39	17	35	4
Proband-327	22	27	21	12
Proband-328	24	22	25	4
Proband-329	56	29	36	6
Proband-33	35	20	35	4
Proband-331	27	10	20	1
Proband-332	36	15	20	4
Proband-333	45	18	42	5
Proband-334	36	22	32	3
Proband-335	32	19	26	6
Proband-336	56	27	41	8
Proband-337	31	15	30	3
Proband-338	44	17	26	4
Proband-339	30	11	29	5
Proband-34	33	19	28	4
Proband-340	29	54	26	13
Proband-341	32	21	31	4
Proband-342	33	18	25	8
Proband-343	31	16	32	5
Proband-344	21	10	16	4
Proband-345	24	12	26	6
Proband-346	39	12	35	3
Proband-347	25	11	22	4
Proband-348	56	30	39	4
Proband-349	21	15	19	2
Proband-35	27	12	31	7
Proband-351	27	15	28	3
Proband-352	38	11	35	3
Proband-353	51	18	44	17
Proband-354	30	11	26	2
Proband-355	28	16	26	2
Proband-357	26	8	25	5
Proband-358	35	22	25	3
Proband-359	23	11	24	4
Proband-36	30	52	28	16
Proband-360	40	23	34	7
Proband-361	25	10	27	3
Proband-362	33	71	28	18
Proband-363	29	17	27	6
Proband-364	53	28	28	5
Proband-365	27	49	26	13
Proband-366	52	34	45	9
Proband-367	28	19	26	2
Proband-368	33	14	30	2
Proband-369	26	14	26	5
Proband-37	42	17	38	9
Proband-370	30	9	32	5
Proband-371	47	19	42	4
Proband-372	21	15	20	1
Proband-373	41	80	33	13
Proband-374	31	12	30	8
Proband-375	20	21	20	6
Proband-376	36	22	34	4
Proband-377	18	9	18	2
Proband-378	31	21	28	7
Proband-379	34	57	32	14
Proband-38	37	13	36	5
Proband-380	35	13	36	9
Proband-381	26	12	28	5
Proband-382	31	13	34	4
Proband-383	27	13	30	5
Proband-384	52	29	34	4
Proband-385	44	14	44	4
Proband-386	25	12	22	4
Proband-387	32	27	27	6
Proband-388	36	16	26	2
Proband-389	34	18	30	3
Proband-39	27	15	26	3
Proband-390	27	14	28	6
Proband-391	34	12	29	3
Proband-392	35	47	25	14
Proband-393	32	13	32	9
Proband-394	55	22	37	9
Proband-395	35	14	32	3
Proband-396	21	9	26	13
Proband-397	32	10	33	2
Proband-398	23	10	23	5
Proband-399	34	15	35	9
Proband-4	34	19	31	3
Proband-40	42	30	40	5
Proband-400	40	17	39	9
Proband-401	21	12	21	2
Proband-402	22	13	19	1
Proband-403	37	25	28	4
Proband-404	31	12	25	3
Proband-405	38	18	33	3
Proband-407	22	9	22	5
Proband-408	39	12	32	6
Proband-409	24	10	26	2
Proband-41	25	37	18	13
Proband-410	39	21	36	2
Proband-411	23	5	19	2
Proband-412	30	41	29	13
Proband-413	32	14	34	6
Proband-414	37	52	27	12
Proband-415	37	23	36	8
Proband-416	35	19	29	5
Proband-417	28	16	26	4
Proband-418	25	15	22	2
Proband-419	34	15	33	6
Proband-42	47	26	37	3
Proband-421	31	11	31	3
Proband-422	29	15	28	8
Proband-423	32	18	30	6
Proband-424	30	8	32	1
Proband-425	24	12	23	4
Proband-426	49	21	42	7
Proband-427	42	20	28	5
Proband-428	33	22	37	3
Proband-429	24	19	20	2
Proband-43	21	45	23	14
Proband-430	39	23	38	6
Proband-432	41	12	33	4
Proband-433	57	38	32	5
Proband-434	28	17	28	5
Proband-435	32	24	27	6
Proband-436	38	11	30	4
Proband-437	25	9	19	6
Proband-438	30	10	31	3
Proband-439	26	15	25	2
Proband-44	40	22	33	4
Proband-440	38	24	35	7
Proband-441	26	14	24	1
Proband-442	24	44	23	12
Proband-443	53	102	44	22
Proband-444	53	29	44	8
Proband-445	37	26	42	5
Proband-446	27	55	21	14
Proband-447	30	15	26	5
Proband-448	36	14	27	5
Proband-449	51	20	34	7
Proband-45	25	57	22	9
Proband-450	32	27	31	7
Proband-451	34	13	32	5
Proband-452	28	14	26	1
Proband-453	19	27	17	6
Proband-455	29	18	37	4
Proband-456	29	12	27	1
Proband-457	41	18	39	2
Proband-458	26	17	23	4
Proband-459	28	20	27	1
Proband-46	43	22	41	8
Proband-460	30	15	25	1
Proband-461	33	18	21	1
Proband-462	32	18	32	2
Proband-463	32	49	19	10
Proband-464	36	17	38	8
Proband-465	29	16	29	2
Proband-466	31	56	36	19
Proband-467	42	23	40	7
Proband-468	20	7	19	4
Proband-469	52	29	32	7
Proband-47	33	15	31	11
Proband-470	22	10	23	3
Proband-471	30	66	29	13
Proband-472	28	17	26	2
Proband-473	56	24	40	7
Proband-474	33	12	31	4
Proband-475	33	13	29	2
Proband-476	37	65	32	16
Proband-477	34	17	32	5
Proband-478	40	12	33	4
Proband-479	27	15	26	5
Proband-48	30	21	24	4
Proband-480	24	22	20	3
Proband-481	56	84	46	25
Proband-482	33	15	35	8
Proband-483	22	8	20	1
Proband-484	27	15	24	3
Proband-485	22	40	21	6
Proband-486	24	15	23	7
Proband-487	26	12	33	8
Proband-488	24	16	23	3
Proband-489	40	17	41	8
Proband-49	24	53	20	10
Proband-490	47	29	31	4
Proband-491	31	26	28	5
Proband-492	26	15	32	6
Proband-493	34	10	34	4
Proband-494	52	40	45	8
Proband-495	25	11	24	6
Proband-496	21	9	19	11
Proband-497	22	9	22	2
Proband-498	32	13	33	3
Proband-499	51	25	34	5
Proband-5	32	15	21	5
Proband-50	24	16	22	5
Proband-500	30	17	26	2
Proband-501	36	14	35	4
Proband-502	28	14	25	4
Proband-503	26	13	24	4
Proband-504	34	17	29	7
Proband-505	28	17	22	6
Proband-506	23	15	22	2
Proband-507	52	31	37	5
Proband-508	22	15	23	8
Proband-509	33	19	33	5
Proband-51	25	11	21	2
Proband-510	27	59	29	16
Proband-511	38	17	32	4
Proband-512	38	66	26	10
Proband-513	27	14	25	5
Proband-514	51	79	43	13
Proband-515	28	15	25	10
Proband-516	30	47	23	11
Proband-517	32	18	31	3
Proband-518	22	5	20	2
Proband-519	30	13	25	4
Proband-52	39	25	30	3
Proband-520	29	17	30	2
Proband-521	21	10	18	3
Proband-522	32	32	26	4
Proband-523	26	25	24	7
Proband-524	38	78	38	16
Proband-525	22	9	20	1
Proband-526	37	59	41	21
Proband-527	35	19	29	2
Proband-528	20	7	22	2
Proband-529	19	10	18	5
Proband-53	34	24	32	14
Proband-530	42	21	40	7
Proband-531	39	24	29	9
Proband-533	30	51	25	17
Proband-534	28	14	21	3
Proband-535	25	14	21	5
Proband-536	32	12	36	8
Proband-537	40	22	28	4
Proband-538	27	13	21	1
Proband-539	32	15	31	4
Proband-54	32	11	33	10
Proband-540	18	12	20	5
Proband-541	20	9	19	6
Proband-542	30	13	33	3
Proband-543	32	12	30	4
Proband-544	45	37	40	3
Proband-545	34	15	30	2
Proband-546	25	9	21	6
Proband-547	31	26	25	3
Proband-548	30	13	25	2
Proband-549	33	9	31	6
Proband-55	65	43	40	8
Proband-550	26	9	25	5
Proband-551	56	17	29	2
Proband-552	37	16	32	7
Proband-553	34	15	31	4
Proband-554	22	12	20	10
Proband-555	33	18	32	3
Proband-556	35	14	19	3
Proband-557	44	20	27	4
Proband-558	29	44	21	17
Proband-559	25	13	25	2
Proband-56	34	14	31	3
Proband-560	28	20	28	2
Proband-561	28	13	24	2
Proband-562	52	26	36	7
Proband-563	35	50	28	15
Proband-564	51	23	37	4
Proband-565	40	26	19	5
Proband-566	33	13	22	3
Proband-567	43	18	43	9
Proband-568	46	70	28	17
Proband-569	40	12	22	4
Proband-57	22	16	21	4
Proband-570	32	66	28	12
Proband-571	38	67	34	13
Proband-572	20	12	26	2
Proband-573	36	32	34	2
Proband-574	24	8	25	4
Proband-575	29	18	31	4
Proband-576	25	14	21	12
Proband-577	33	15	38	8
Proband-578	23	16	22	7
Proband-579	22	7	21	7
Proband-58	22	12	21	4
Proband-580	29	58	22	11
Proband-581	25	14	25	6
Proband-582	53	31	36	4
Proband-583	47	79	40	13
Proband-584	22	4	21	3
Proband-585	45	36	24	1
Proband-586	26	17	28	5
Proband-587	19	35	19	13
Proband-588	36	20	26	4
Proband-589	33	18	20	4
Proband-59	30	12	29	1
Proband-590	40	11	37	3
Proband-591	31	15	23	2
Proband-592	32	8	29	5
Proband-593	24	14	20	6
Proband-594	30	17	21	3
Proband-595	21	4	19	2
Proband-596	36	21	33	1
Proband-597	32	19	34	9
Proband-598	24	17	23	1
Proband-599	34	13	36	3
Proband-6	35	20	35	3
Proband-60	28	16	29	2
Proband-600	33	23	31	7
Proband-601	34	73	26	11
Proband-602	26	12	21	2
Proband-603	32	18	35	6
Proband-604	38	20	33	5
Proband-605	25	12	23	6
Proband-606	24	8	22	2
Proband-607	44	20	27	1
Proband-608	31	20	28	5
Proband-609	33	59	28	19
Proband-61	25	8	24	3
Proband-610	31	37	26	16
Proband-611	34	58	31	17
Proband-612	35	15	31	4
Proband-613	23	33	22	12
Proband-614	22	10	22	4
Proband-615	38	22	29	9
Proband-616	20	15	26	5
Proband-617	24	41	23	12
Proband-618	32	18	31	5
Proband-619	28	16	23	4
Proband-62	49	24	31	5
Proband-620	38	13	36	7
Proband-621	71	37	46	4
Proband-622	28	10	26	4
Proband-623	25	15	25	3
Proband-624	27	10	25	2
Proband-625	33	24	29	3
Proband-626	33	23	41	3
Proband-627	32	19	25	6
Proband-628	25	14	20	1
Proband-629	40	71	24	11
Proband-63	27	17	26	4
Proband-630	51	29	42	7
Proband-631	26	18	29	9
Proband-632	30	25	24	5
Proband-633	32	15	30	3
Proband-634	22	5	20	1
Proband-635	26	12	24	6
Proband-636	28	21	25	5
Proband-637	23	11	23	2
Proband-638	35	19	17	3
Proband-639	33	16	32	10
Proband-64	33	12	30	5
Proband-640	31	18	31	2
Proband-641	34	8	31	2
Proband-642	42	17	26	8
Proband-643	52	24	29	4
Proband-644	43	23	43	27
Proband-645	22	10	22	5
Proband-646	32	22	34	9
Proband-647	34	11	37	13
Proband-649	25	21	23	4
Proband-65	31	18	31	3
Proband-650	35	15	29	4
Proband-651	32	13	30	4
Proband-652	43	25	41	4
Proband-653	18	10	19	1
Proband-654	54	30	40	7
Proband-655	31	23	27	8
Proband-656	36	23	35	1
Proband-657	34	7	18	4
Proband-658	26	40	21	12
Proband-659	29	55	29	17
Proband-66	33	15	32	5
Proband-660	23	8	24	7
Proband-661	31	16	30	5
Proband-662	24	10	30	5
Proband-663	34	67	28	15
Proband-664	43	19	39	8
Proband-665	34	27	31	6
Proband-666	37	16	32	5
Proband-667	23	33	19	8
Proband-668	25	12	25	1
Proband-669	29	20	32	3
Proband-67	22	11	22	4
Proband-670	58	43	37	6
Proband-671	28	9	27	3
Proband-672	28	14	24	7
Proband-673	30	71	35	30
Proband-674	39	26	32	3
Proband-675	37	19	27	2
Proband-676	36	20	34	3
Proband-677	25	15	24	3
Proband-678	28	16	26	5
Proband-679	26	14	25	4
Proband-68	43	13	35	6
Proband-680	22	10	24	1
Proband-681	47	18	42	2
Proband-682	30	17	27	2
Proband-683	28	10	31	3
Proband-684	44	17	36	3
Proband-685	24	15	20	4
Proband-686	54	35	29	7
Proband-687	32	23	24	4
Proband-688	57	23	33	6
Proband-689	27	11	23	5
Proband-69	36	11	43	10
Proband-690	18	8	16	3
Proband-691	25	8	23	1
Proband-692	38	69	20	13
Proband-693	35	20	33	1
Proband-694	33	21	28	5
Proband-695	27	20	22	4
Proband-696	53	94	43	19
Proband-697	36	18	24	6
Proband-698	24	9	18	1
Proband-7	32	25	28	2
Proband-70	29	11	29	4
Proband-700	57	27	31	6
Proband-701	33	19	29	7
Proband-702	24	11	21	2
Proband-703	37	19	34	5
Proband-704	27	39	22	11
Proband-705	22	9	19	3
Proband-706	29	14	28	6
Proband-708	27	7	21	2
Proband-709	41	14	34	3
Proband-71	37	61	26	19
Proband-710	41	21	40	3
Proband-711	40	59	30	18
Proband-712	51	32	44	16
Proband-713	26	10	24	1
Proband-714	33	14	31	2
Proband-715	30	10	28	7
Proband-716	31	24	29	2
Proband-717	32	10	32	3
Proband-718	33	10	24	3
Proband-719	42	25	28	1
Proband-72	37	19	37	7
Proband-720	34	27	32	4
Proband-721	55	84	31	8
Proband-722	35	12	27	3
Proband-723	30	9	22	3
Proband-724	50	80	45	17
Proband-725	23	14	24	3
Proband-726	20	8	18	5
Proband-727	26	13	24	5
Proband-728	24	9	26	1
Proband-729	30	11	27	3
Proband-73	26	22	22	3
Proband-730	29	17	30	3
Proband-731	55	31	38	5
Proband-732	33	63	23	12
Proband-733	38	17	22	3
Proband-734	26	11	22	4
Proband-735	29	6	26	7
Proband-736	32	9	33	2
Proband-737	40	15	35	3
Proband-738	34	16	37	12
Proband-739	30	10	33	3
Proband-74	23	12	22	6
Proband-740	39	19	32	2
Proband-741	27	4	28	4
Proband-742	41	28	42	12
Proband-743	27	8	26	6
Proband-744	27	12	24	2
Proband-745	23	10	21	1
Proband-746	23	14	21	4
Proband-747	29	15	26	9
Proband-748	52	17	31	5
Proband-749	39	14	37	3
Proband-75	29	8	33	4
Proband-750	26	18	25	5
Proband-751	31	15	29	6
Proband-752	35	25	29	3
Proband-753	27	14	26	8
Proband-754	41	91	40	17
Proband-755	23	13	21	3
Proband-756	30	8	27	4
Proband-757	31	16	28	9
Proband-758	27	18	25	5
Proband-759	30	14	28	1
Proband-76	44	77	37	28
Proband-760	32	13	23	3
Proband-761	25	17	19	1
Proband-762	27	12	21	5
Proband-763	35	18	42	3
Proband-764	29	11	25	3
Proband-765	32	17	31	8
Proband-766	33	18	25	6
Proband-767	36	20	32	6
Proband-768	26	16	24	8
Proband-769	32	68	34	23
Proband-77	24	9	21	6
Proband-770	31	13	31	3
Proband-771	51	20	29	1
Proband-772	39	17	32	9
Proband-773	41	19	40	7
Proband-774	34	20	32	5
Proband-775	34	17	37	9
Proband-776	27	10	28	3
Proband-777	36	21	33	5
Proband-778	27	19	29	4
Proband-779	26	12	26	6
Proband-78	28	16	23	2
Proband-780	25	9	23	4
Proband-781	52	50	30	7
Proband-782	22	10	22	6
Proband-783	25	14	24	5
Proband-784	22	8	20	8
Proband-785	22	50	20	20
Proband-786	21	5	19	2
Proband-787	28	17	26	8
Proband-788	36	15	30	2
Proband-789	24	12	22	7
Proband-79	34	13	25	1
Proband-790	22	10	25	5
Proband-791	24	36	19	6
Proband-792	18	26	18	14
Proband-793	25	36	23	8
Proband-794	25	15	24	2
Proband-795	36	52	28	9
Proband-796	34	20	32	5
Proband-797	25	7	24	3
Proband-798	30	16	21	1
Proband-799	56	25	38	12
Proband-8	37	17	23	4
Proband-80	33	16	31	7
Proband-800	28	15	22	5
Proband-801	36	11	29	5
Proband-802	46	66	44	24
Proband-803	40	13	38	5
Proband-804	23	8	24	1
Proband-805	27	13	23	6
Proband-806	41	22	42	8
Proband-807	36	22	27	1
Proband-808	40	31	35	7
Proband-809	21	8	20	3
Proband-81	37	54	32	11
Proband-810	26	47	21	11
Proband-811	29	8	34	4
Proband-812	29	21	28	5
Proband-813	37	19	35	5
Proband-814	41	14	26	3
Proband-815	57	31	27	2
Proband-816	30	10	25	3
Proband-817	38	19	19	3
Proband-818	26	41	31	11
Proband-819	23	10	22	3
Proband-82	39	18	28	7
Proband-820	30	21	28	5
Proband-821	33	57	20	12
Proband-822	33	17	31	3
Proband-823	29	18	26	4
Proband-824	26	16	22	2
Proband-825	28	15	26	5
Proband-826	30	16	30	6
Proband-827	23	19	24	10
Proband-828	33	17	29	6
Proband-829	33	9	34	3
Proband-83	22	54	20	12
Proband-830	23	9	24	3
Proband-831	32	16	35	4
Proband-832	54	26	43	6
Proband-833	19	13	18	4
Proband-834	32	11	31	3
Proband-835	32	6	28	2
Proband-836	41	25	34	5
Proband-837	24	11	22	3
Proband-838	27	56	25	13
Proband-839	31	18	30	3
Proband-84	41	72	35	17
Proband-840	22	7	21	4
Proband-841	29	19	24	2
Proband-842	45	14	29	1
Proband-843	28	11	31	4
Proband-844	22	7	22	3
Proband-845	32	20	24	3
Proband-846	43	25	37	10
Proband-847	41	63	37	22
Proband-848	46	26	39	7
Proband-849	22	8	18	4
Proband-85	38	26	35	7
Proband-850	31	15	21	3
Proband-851	28	15	27	1
Proband-852	25	34	23	11
Proband-853	31	20	22	1
Proband-854	29	43	27	14
Proband-855	23	39	19	17
Proband-856	60	23	34	6
Proband-857	33	15	29	1
Proband-858	24	17	26	2
Proband-859	30	10	28	3
Proband-86	27	12	22	8
Proband-860	27	10	22	1
Proband-861	25	12	26	5
Proband-862	48	17	38	6
Proband-863	54	29	32	9
Proband-864	36	55	28	19
Proband-865	27	9	26	2
Proband-866	26	18	26	6
Proband-867	28	15	24	1
Proband-868	29	20	29	7
Proband-869	23	40	20	6
Proband-87	21	41	21	10
Proband-870	24	14	28	5
Proband-871	21	11	19	2
Proband-873	26	11	28	5
Proband-874	29	17	27	1
Proband-875	30	16	26	10
Proband-876	22	13	20	3
Proband-877	23	12	23	4
Proband-878	51	19	41	9
Proband-88	22	7	22	1
Proband-880	37	10	32	6
Proband-882	28	13	25	4
Proband-883	44	63	34	13
Proband-884	40	15	37	6
Proband-885	43	28	40	4
Proband-886	33	13	35	7
Proband-887	25	17	24	4
Proband-888	25	8	21	5
Proband-889	19	31	18	12
Proband-89	30	13	29	4
Proband-890	23	8	23	4
Proband-891	33	16	32	3
Proband-892	22	14	16	3
Proband-893	41	20	29	3
Proband-894	20	57	19	15
Proband-895	27	12	24	3
Proband-896	36	16	39	6
Proband-897	38	33	32	9
Proband-898	29	9	27	3
Proband-899	42	23	32	4
Proband-9	33	14	27	5
Proband-90	32	14	18	2
Proband-900	26	13	20	3
Proband-901	24	17	21	6
Proband-902	52	22	40	9
Proband-903	26	14	23	5
Proband-904	47	21	40	6
Proband-905	45	21	40	2
Proband-906	35	16	23	3
Proband-907	22	12	21	2
Proband-909	29	13	31	2
Proband-91	41	22	26	3
Proband-910	26	15	24	3
Proband-911	35	22	29	2
Proband-912	31	14	30	4
Proband-913	53	36	46	7
Proband-914	54	34	42	4
Proband-915	24	20	25	2
Proband-916	34	16	24	2
Proband-917	41	86	38	15
Proband-918	19	12	18	4
Proband-919	30	46	28	13
Proband-92	36	22	38	10
Proband-920	35	28	35	5
Proband-921	22	18	20	3
Proband-922	25	18	24	3
Proband-923	34	27	31	5
Proband-924	51	112	34	10
Proband-925	23	45	16	15
Proband-926	40	94	33	33
Proband-927	23	13	22	6
Proband-928	38	16	34	4
Proband-929	27	14	27	4
Proband-93	21	9	21	4
Proband-930	38	14	28	3
Proband-931	30	25	22	5
Proband-932	35	19	35	2
Proband-933	31	17	25	4
Proband-934	26	16	28	6
Proband-935	29	13	33	4
Proband-936	27	19	25	6
Proband-937	22	6	21	6
Proband-938	27	15	32	7
Proband-939	22	7	21	5
Proband-94	51	30	41	8
Proband-940	19	8	19	3
Proband-941	28	11	29	2
Proband-942	34	61	26	26
Proband-943	24	10	19	5
Proband-944	28	7	24	7
Proband-945	35	65	27	12
Proband-946	43	22	24	5
Proband-947	39	64	36	15
Proband-948	24	43	21	12
Proband-949	33	20	37	3
Proband-95	40	19	37	2
Proband-950	32	65	33	19
Proband-951	42	12	33	5
Proband-952	34	12	33	3
Proband-953	36	14	33	2
Proband-954	36	15	39	3
Proband-955	52	19	36	1
Proband-956	31	18	29	3
Proband-957	51	79	42	24
Proband-958	40	22	40	8
Proband-959	26	8	23	5
Proband-96	41	33	30	7
Proband-960	24	11	21	3
Proband-961	31	18	31	6
Proband-962	31	23	26	5
Proband-963	28	47	20	5
Proband-964	20	14	18	3
Proband-965	40	16	32	6
Proband-966	25	11	26	4
Proband-967	32	18	29	7
Proband-968	49	18	37	5
Proband-969	54	18	34	7
Proband-97	32	20	24	5
Proband-970	30	18	26	3
Proband-971	33	11	33	4
Proband-972	31	9	30	2
Proband-973	21	49	19	9
Proband-974	29	15	24	2
Proband-975	34	16	23	3
Proband-977	25	17	26	4
Proband-978	40	19	36	1
Proband-979	32	61	23	7
Proband-98	28	6	29	4
Proband-980	38	24	33	1
Proband-981	23	46	28	11
Proband-982	37	15	35	4
Proband-983	30	15	33	13
Proband-984	52	85	37	17
Proband-985	32	19	29	8
Proband-986	46	17	38	11
Proband-987	38	9	34	1
Proband-988	35	15	33	5
Proband-989	23	15	22	5
Proband-99	23	12	23	3
Proband-990	27	36	27	12
Proband-991	51	20	38	7
Proband-992	41	12	29	9
Proband-993	26	9	24	1
Proband-994	29	12	29	6
Proband-995	32	11	31	5
Proband-996	30	44	22	11
Proband-997	30	16	23	2
Proband-998	29	14	24	4
Proband-999	47	29	21	2

## Sheet: Fig 3
Numeric values underlying Figure 3
species	autosomal branch length	chrX branch length	alpha
Sunda slow loris	0.0427544	0.0366444	2.50097
Northern greater galago	0.0458893	0.0398373	2.30934
Aye-aye	0.0478315	0.0395856	3.14236
Coquerel's sifaka	0.0233398	0.017906	5.63211
Indri	0.0245984	0.0188033	5.82053
Fat-tailed dwarf lemur	0.0302609	0.0234681	5.12413
Gray mouse lemur	0.0252605	0.0181078	12.2868
Coquerel's dwarf lemur	0.0222275	0.0167384	6.71756
Rng-tailed lemur	0.024204	0.0187383	5.20075
Blue-eyed black lemur	0.0244486	0.0180184	8.47984
Blue-eyed black lemur	0.0244486	0.0180184	8.47984

## Sheet: FigS1
Numeric values underlying Figure S1
contig	mean_depth	heterozygosity	sex	label
JAKFHU010000020.1	38.2	0.602941	M	nonsignificant
JAKFHU010000020.1	38.5	0.658088	M	nonsignificant
JAKFHU010000020.1	38.2	0.599265	M	nonsignificant
JAKFHU010000020.1	36.3	0.0514706	M	nonsignificant
JAKFHU010000020.1	38.4	0.0367647	M	nonsignificant
JAKFHU010000020.1	37	0.669118	F	nonsignificant
JAKFHU010000020.1	39.9	0.602941	F	nonsignificant
JAKFHU010000020.1	38.2	0.606618	F	nonsignificant
JAKFHU010000020.1	35.8	0.0183824	F	nonsignificant
JAKFHU010000020.1	38.3	0.602941	F	nonsignificant
JAKFHU010000020.1	37.1	0.0147059	F	nonsignificant
JAKFHU010000020.1	37.7	0.610294	F	nonsignificant
JAKFHU010000020.1	38.8	0.602941	F	nonsignificant
JAKFHU010000020.1	38	0.0183824	F	nonsignificant
JAKFHU010000020.1	44.2	0.661765	F	nonsignificant
JAKFHU010000020.1	36.5	0.0147059	F	nonsignificant
JAKFHU010000020.1	36.6	0.566176	F	nonsignificant
JAKFHU010000020.1	37.4	0.606618	F	nonsignificant
JAKFHU010000063.1	65.7	0.775462	M	nonsignificant
JAKFHU010000063.1	65	0.708497	M	nonsignificant
JAKFHU010000063.1	68.9	0.738002	M	nonsignificant
JAKFHU010000063.1	64.2	0.766535	M	nonsignificant
JAKFHU010000063.1	68	0.605429	M	nonsignificant
JAKFHU010000063.1	64.8	0.686714	F	nonsignificant
JAKFHU010000063.1	69.9	0.747836	F	nonsignificant
JAKFHU010000063.1	67.3	0.733674	F	nonsignificant
JAKFHU010000063.1	63.9	0.730134	F	nonsignificant
JAKFHU010000063.1	68.6	0.723162	F	nonsignificant
JAKFHU010000063.1	74.1	0.767597	F	nonsignificant
JAKFHU010000063.1	66.7	0.708612	F	nonsignificant
JAKFHU010000063.1	67.5	0.700354	F	nonsignificant
JAKFHU010000063.1	69.7	0.736635	F	nonsignificant
JAKFHU010000063.1	80.4	0.621802	F	nonsignificant
JAKFHU010000063.1	67	0.764151	F	nonsignificant
JAKFHU010000063.1	64.5	0.716477	F	nonsignificant
JAKFHU010000063.1	65.9	0.725413	F	nonsignificant
JAKFHU010000075.1	39.5	0.487494	M	nonsignificant
JAKFHU010000075.1	40.3	0.442378	M	nonsignificant
JAKFHU010000075.1	35.8	0.472604	M	nonsignificant
JAKFHU010000075.1	39	0.142151	M	nonsignificant
JAKFHU010000075.1	38.5	0.420773	M	nonsignificant
JAKFHU010000075.1	39.1	0.401429	F	nonsignificant
JAKFHU010000075.1	42.9	0.344815	F	nonsignificant
JAKFHU010000075.1	40	0.468724	F	nonsignificant
JAKFHU010000075.1	36.1	0.475776	F	nonsignificant
JAKFHU010000075.1	39.8	0.473164	F	nonsignificant
JAKFHU010000075.1	42.9	0.0944312	F	nonsignificant
JAKFHU010000075.1	37.5	0.47623	F	nonsignificant
JAKFHU010000075.1	39.8	0.471876	F	nonsignificant
JAKFHU010000075.1	42.1	0.472706	F	nonsignificant
JAKFHU010000075.1	41.4	0.40022	F	nonsignificant
JAKFHU010000075.1	41.9	0.326527	F	nonsignificant
JAKFHU010000075.1	39.4	0.4133	F	nonsignificant
JAKFHU010000075.1	39.5	0.469274	F	nonsignificant
JAKFHU010000086.1	37.5	0.349512	M	nonsignificant
JAKFHU010000086.1	38.6	0.267859	M	nonsignificant
JAKFHU010000086.1	32.3	0.328977	M	nonsignificant
JAKFHU010000086.1	39	0.348308	M	nonsignificant
JAKFHU010000086.1	36.6	0.343355	M	nonsignificant
JAKFHU010000086.1	37.4	0.327552	F	nonsignificant
JAKFHU010000086.1	39.9	0.367163	F	nonsignificant
JAKFHU010000086.1	37.3	0.348897	F	nonsignificant
JAKFHU010000086.1	33.8	0.350283	F	nonsignificant
JAKFHU010000086.1	36	0.343029	F	nonsignificant
JAKFHU010000086.1	41.5	0.369556	F	nonsignificant
JAKFHU010000086.1	35.3	0.357629	F	nonsignificant
JAKFHU010000086.1	37.6	0.347145	F	nonsignificant
JAKFHU010000086.1	39.5	0.351464	F	nonsignificant
JAKFHU010000086.1	38.5	0.341043	F	nonsignificant
JAKFHU010000086.1	38.7	0.310245	F	nonsignificant
JAKFHU010000086.1	37.2	0.313742	F	nonsignificant
JAKFHU010000086.1	36.7	0.348874	F	nonsignificant
JAKFHU010000105.1	86.3	0.89599	M	nonsignificant
JAKFHU010000105.1	84.5	0.873434	M	nonsignificant
JAKFHU010000105.1	92.9	0.856964	M	nonsignificant
JAKFHU010000105.1	86.6	0.905897	M	nonsignificant
JAKFHU010000105.1	87.1	0.882206	M	nonsignificant
JAKFHU010000105.1	85.1	0.873434	F	nonsignificant
JAKFHU010000105.1	90	0.870927	F	nonsignificant
JAKFHU010000105.1	86.3	0.877193	F	nonsignificant
JAKFHU010000105.1	84.1	0.87594	F	nonsignificant
JAKFHU010000105.1	94.8	0.889586	F	nonsignificant
JAKFHU010000105.1	96.3	0.863409	F	nonsignificant
JAKFHU010000105.1	88.6	0.884712	F	nonsignificant
JAKFHU010000105.1	90.7	0.883312	F	nonsignificant
JAKFHU010000105.1	92.9	0.895859	F	nonsignificant
JAKFHU010000105.1	103.1	0.859649	F	nonsignificant
JAKFHU010000105.1	90.7	0.880952	F	nonsignificant
JAKFHU010000105.1	88.4	0.888471	F	nonsignificant
JAKFHU010000105.1	87.4	0.890977	F	nonsignificant
JAKFHU010000112.1	51.8	0.646895	M	nonsignificant
JAKFHU010000112.1	53.4	0.517114	M	nonsignificant
JAKFHU010000112.1	46.4	0.651389	M	nonsignificant
JAKFHU010000112.1	51.6	0.543519	M	nonsignificant
JAKFHU010000112.1	50	0.632578	M	nonsignificant
JAKFHU010000112.1	50.3	0.685939	F	nonsignificant
JAKFHU010000112.1	56.3	0.666667	F	nonsignificant
JAKFHU010000112.1	51.4	0.625347	F	nonsignificant
JAKFHU010000112.1	46.1	0.537037	F	nonsignificant
JAKFHU010000112.1	50.4	0.672988	F	nonsignificant
JAKFHU010000112.1	56.4	0.642261	F	nonsignificant
JAKFHU010000112.1	48.9	0.643848	F	nonsignificant
JAKFHU010000112.1	51.7	0.648586	F	nonsignificant
JAKFHU010000112.1	53.1	0.530093	F	nonsignificant
JAKFHU010000112.1	54.9	0.67872	F	nonsignificant
JAKFHU010000112.1	53.9	0.584608	F	nonsignificant
JAKFHU010000112.1	49.8	0.597962	F	nonsignificant
JAKFHU010000112.1	49.3	0.604727	F	nonsignificant
JAKFHU010000117.1	36.1	0.383496	M	nonsignificant
JAKFHU010000117.1	37.6	0.363985	M	nonsignificant
JAKFHU010000117.1	31.1	0.381919	M	nonsignificant
JAKFHU010000117.1	37.1	0.317737	M	nonsignificant
JAKFHU010000117.1	34.6	0.172783	M	nonsignificant
JAKFHU010000117.1	36.1	0.193397	F	nonsignificant
JAKFHU010000117.1	39.9	0.379012	F	nonsignificant
JAKFHU010000117.1	36.4	0.354913	F	nonsignificant
JAKFHU010000117.1	32.6	0.40394	F	nonsignificant
JAKFHU010000117.1	35.4	0.401653	F	nonsignificant
JAKFHU010000117.1	40.2	0.31938	F	nonsignificant
JAKFHU010000117.1	33.8	0.381677	F	nonsignificant
JAKFHU010000117.1	36.5	0.359216	F	nonsignificant
JAKFHU010000117.1	38.7	0.401572	F	nonsignificant
JAKFHU010000117.1	37.2	0.380881	F	nonsignificant
JAKFHU010000117.1	38.5	0.33917	F	nonsignificant
JAKFHU010000117.1	36.2	0.170403	F	nonsignificant
JAKFHU010000117.1	35.5	0.380959	F	nonsignificant
JAKFHU010000124.1	38	0.723214	M	nonsignificant
JAKFHU010000124.1	36.3	0.0602679	M	nonsignificant
JAKFHU010000124.1	38.4	0.723214	M	nonsignificant
JAKFHU010000124.1	35.7	0	M	nonsignificant
JAKFHU010000124.1	37.7	0.377232	M	nonsignificant
JAKFHU010000124.1	35.1	0.0580357	F	nonsignificant
JAKFHU010000124.1	39.5	0.377232	F	nonsignificant
JAKFHU010000124.1	38.3	0.6875	F	nonsignificant
JAKFHU010000124.1	36.7	0.377232	F	nonsignificant
JAKFHU010000124.1	38.3	0.727679	F	nonsignificant
JAKFHU010000124.1	38.8	0	F	nonsignificant
JAKFHU010000124.1	38	0.723214	F	nonsignificant
JAKFHU010000124.1	38.4	0.720982	F	nonsignificant
JAKFHU010000124.1	40.5	0.709821	F	nonsignificant
JAKFHU010000124.1	43.6	0.379464	F	nonsignificant
JAKFHU010000124.1	37.6	0.1875	F	nonsignificant
JAKFHU010000124.1	36.2	0.0223214	F	nonsignificant
JAKFHU010000124.1	37.5	0.709821	F	nonsignificant
JAKFHU010000144.1	39	0.411434	M	nonsignificant
JAKFHU010000144.1	39.8	0.400597	M	nonsignificant
JAKFHU010000144.1	37.2	0.423163	M	nonsignificant
JAKFHU010000144.1	39.1	0.412547	M	nonsignificant
JAKFHU010000144.1	38.9	0.40704	M	nonsignificant
JAKFHU010000144.1	39.1	0.370094	F	nonsignificant
JAKFHU010000144.1	42	0.425374	F	nonsignificant
JAKFHU010000144.1	39.8	0.425941	F	nonsignificant
JAKFHU010000144.1	36.6	0.4138	F	nonsignificant
JAKFHU010000144.1	39.2	0.405286	F	nonsignificant
JAKFHU010000144.1	42.7	0.334591	F	nonsignificant
JAKFHU010000144.1	38.1	0.420114	F	nonsignificant
JAKFHU010000144.1	39.4	0.429216	F	nonsignificant
JAKFHU010000144.1	41.1	0.415483	F	nonsignificant
JAKFHU010000144.1	43.1	0.406447	F	nonsignificant
JAKFHU010000144.1	41	0.367852	F	nonsignificant
JAKFHU010000144.1	39.1	0.400303	F	nonsignificant
JAKFHU010000144.1	39.3	0.419641	F	nonsignificant
JAKFHU010000150.1	36.2	0.312431	M	nonsignificant
JAKFHU010000150.1	37.9	0.352035	M	nonsignificant
JAKFHU010000150.1	30.8	0.367611	M	nonsignificant
JAKFHU010000150.1	37.6	0.310146	M	nonsignificant
JAKFHU010000150.1	35	0.237689	M	nonsignificant
JAKFHU010000150.1	36.7	0.454396	F	nonsignificant
JAKFHU010000150.1	39.1	0.370533	F	nonsignificant
JAKFHU010000150.1	36.1	0.319868	F	nonsignificant
JAKFHU010000150.1	32.6	0.320418	F	nonsignificant
JAKFHU010000150.1	36.4	0.497938	F	nonsignificant
JAKFHU010000150.1	39.2	0.261957	F	nonsignificant
JAKFHU010000150.1	34	0.341671	F	nonsignificant
JAKFHU010000150.1	36.9	0.312895	F	nonsignificant
JAKFHU010000150.1	38.8	0.384827	F	nonsignificant
JAKFHU010000150.1	36.8	0.346429	F	nonsignificant
JAKFHU010000150.1	37.1	0.0126374	F	nonsignificant
JAKFHU010000150.1	36.9	0.336819	F	nonsignificant
JAKFHU010000150.1	35.8	0.308116	F	nonsignificant
JAKFHU010000152.1	36.6	0.436195	M	nonsignificant
JAKFHU010000152.1	36.6	0.283063	M	nonsignificant
JAKFHU010000152.1	35.6	0.396051	M	nonsignificant
JAKFHU010000152.1	37.2	0.431555	M	nonsignificant
JAKFHU010000152.1	35.6	0.327526	M	nonsignificant
JAKFHU010000152.1	35.6	0.392111	F	nonsignificant
JAKFHU010000152.1	38	0.012761	F	nonsignificant
JAKFHU010000152.1	36.1	0.414153	F	nonsignificant
JAKFHU010000152.1	35.4	0.327526	F	nonsignificant
JAKFHU010000152.1	35.7	0.025522	F	nonsignificant
JAKFHU010000152.1	39	0.312427	F	nonsignificant
JAKFHU010000152.1	35.8	0.439675	F	nonsignificant
JAKFHU010000152.1	37.3	0.317073	F	nonsignificant
JAKFHU010000152.1	37.4	0.324042	F	nonsignificant
JAKFHU010000152.1	39.1	0.286543	F	nonsignificant
JAKFHU010000152.1	37.1	0.346109	F	nonsignificant
JAKFHU010000152.1	36.1	0.270616	F	nonsignificant
JAKFHU010000152.1	35.4	0.400697	F	nonsignificant
JAKFHU010000160.1	37.7	0.425829	M	nonsignificant
JAKFHU010000160.1	38.5	0.428503	M	nonsignificant
JAKFHU010000160.1	34.4	0.397039	M	nonsignificant
JAKFHU010000160.1	38.3	0.289085	M	nonsignificant
JAKFHU010000160.1	36.9	0.385985	M	nonsignificant
JAKFHU010000160.1	37	0.344914	F	nonsignificant
JAKFHU010000160.1	39.3	0.354855	F	nonsignificant
JAKFHU010000160.1	37.6	0.385604	F	nonsignificant
JAKFHU010000160.1	34.7	0.390242	F	nonsignificant
JAKFHU010000160.1	36.9	0.385407	F	nonsignificant
JAKFHU010000160.1	40	0.3279	F	nonsignificant
JAKFHU010000160.1	36.4	0.423778	F	nonsignificant
JAKFHU010000160.1	38	0.423757	F	nonsignificant
JAKFHU010000160.1	38.9	0.390682	F	nonsignificant
JAKFHU010000160.1	40.6	0.292913	F	nonsignificant
JAKFHU010000160.1	37	0.102252	F	nonsignificant
JAKFHU010000160.1	37.4	0.293452	F	nonsignificant
JAKFHU010000160.1	36.7	0.399502	F	nonsignificant
JAKFHU010000162.1	49.1	0.489133	M	nonsignificant
JAKFHU010000162.1	50.1	0.503946	M	nonsignificant
JAKFHU010000162.1	43.8	0.436418	M	nonsignificant
JAKFHU010000162.1	50.1	0.43661	M	nonsignificant
JAKFHU010000162.1	47.6	0.436667	M	nonsignificant
JAKFHU010000162.1	48.1	0.423432	F	nonsignificant
JAKFHU010000162.1	52.3	0.437417	F	nonsignificant
JAKFHU010000162.1	49.1	0.511943	F	nonsignificant
JAKFHU010000162.1	44.6	0.38795	F	nonsignificant
JAKFHU010000162.1	48.4	0.439409	F	nonsignificant
JAKFHU010000162.1	54.6	0.447325	F	nonsignificant
JAKFHU010000162.1	46.3	0.466434	F	nonsignificant
JAKFHU010000162.1	49.2	0.496823	F	nonsignificant
JAKFHU010000162.1	51	0.471052	F	nonsignificant
JAKFHU010000162.1	52.3	0.505229	F	nonsignificant
JAKFHU010000162.1	51.1	0.49457	F	nonsignificant
JAKFHU010000162.1	48.3	0.429479	F	nonsignificant
JAKFHU010000162.1	48	0.476117	F	nonsignificant
JAKFHU010000163.1	68.3	0.838997	M	nonsignificant
JAKFHU010000163.1	65.6	0.852751	M	nonsignificant
JAKFHU010000163.1	65.8	0.843851	M	nonsignificant
JAKFHU010000163.1	65	0.846278	M	nonsignificant
JAKFHU010000163.1	65.8	0.81877	M	nonsignificant
JAKFHU010000163.1	63.6	0.794498	F	nonsignificant
JAKFHU010000163.1	70.4	0.84466	F	nonsignificant
JAKFHU010000163.1	66.1	0.787217	F	nonsignificant
JAKFHU010000163.1	62.5	0.791262	F	nonsignificant
JAKFHU010000163.1	67.9	0.841424	F	nonsignificant
JAKFHU010000163.1	74.6	0.822816	F	nonsignificant
JAKFHU010000163.1	67.6	0.826861	F	nonsignificant
JAKFHU010000163.1	69.2	0.826861	F	nonsignificant
JAKFHU010000163.1	68.4	0.809871	F	nonsignificant
JAKFHU010000163.1	77.9	0.837379	F	nonsignificant
JAKFHU010000163.1	69.6	0.836437	F	nonsignificant
JAKFHU010000163.1	66.4	0.843598	F	nonsignificant
JAKFHU010000163.1	66.2	0.820388	F	nonsignificant
JAKFHU010000177.1	118.9	0.793917	M	nonsignificant
JAKFHU010000177.1	119.8	0.780775	M	nonsignificant
JAKFHU010000177.1	112.8	0.796089	M	nonsignificant
JAKFHU010000177.1	115.5	0.793424	M	nonsignificant
JAKFHU010000177.1	118.1	0.716325	M	nonsignificant
JAKFHU010000177.1	117.7	0.788772	F	nonsignificant
JAKFHU010000177.1	130.9	0.800373	F	nonsignificant
JAKFHU010000177.1	120.9	0.756589	F	nonsignificant
JAKFHU010000177.1	110.5	0.750853	F	nonsignificant
JAKFHU010000177.1	119.7	0.760087	F	nonsignificant
JAKFHU010000177.1	133.2	0.672665	F	nonsignificant
JAKFHU010000177.1	115.6	0.802048	F	nonsignificant
JAKFHU010000177.1	119.6	0.78833	F	nonsignificant
JAKFHU010000177.1	125.8	0.749068	F	nonsignificant
JAKFHU010000177.1	135.4	0.773263	F	nonsignificant
JAKFHU010000177.1	127.1	0.80335	F	nonsignificant
JAKFHU010000177.1	117.8	0.808682	F	nonsignificant
JAKFHU010000177.1	118	0.806572	F	nonsignificant
JAKFHU010000193.1	36.6	0.431867	M	nonsignificant
JAKFHU010000193.1	36.7	0.412077	M	nonsignificant
JAKFHU010000193.1	35.8	0.402624	M	nonsignificant
JAKFHU010000193.1	36.1	0.409836	M	nonsignificant
JAKFHU010000193.1	36.8	0.389234	M	nonsignificant
JAKFHU010000193.1	36.5	0.40147	F	nonsignificant
JAKFHU010000193.1	39.3	0.410787	F	nonsignificant
JAKFHU010000193.1	36.3	0.327302	F	nonsignificant
JAKFHU010000193.1	34.7	0.00656109	F	nonsignificant
JAKFHU010000193.1	37.1	0.403257	F	nonsignificant
JAKFHU010000193.1	39.1	0.407081	F	nonsignificant
JAKFHU010000193.1	35.9	0.328546	F	nonsignificant
JAKFHU010000193.1	36.6	0.402511	F	nonsignificant
JAKFHU010000193.1	37.1	0.00599615	F	nonsignificant
JAKFHU010000193.1	41.7	0.396335	F	nonsignificant
JAKFHU010000193.1	35.4	0.00610238	F	nonsignificant
JAKFHU010000193.1	36.9	0.472131	F	nonsignificant
JAKFHU010000193.1	35.9	0.327225	F	nonsignificant
JAKFHU010000216.1	40.9	0.435595	M	nonsignificant
JAKFHU010000216.1	43.2	0.462021	M	nonsignificant
JAKFHU010000216.1	39	0.414664	M	nonsignificant
JAKFHU010000216.1	41.3	0.428178	M	nonsignificant
JAKFHU010000216.1	42	0.368873	M	nonsignificant
JAKFHU010000216.1	41.4	0.318119	F	nonsignificant
JAKFHU010000216.1	44.5	0.122149	F	nonsignificant
JAKFHU010000216.1	42.9	0.414574	F	nonsignificant
JAKFHU010000216.1	39.2	0.463695	F	nonsignificant
JAKFHU010000216.1	42.1	0.416935	F	nonsignificant
JAKFHU010000216.1	46.4	0.426756	F	nonsignificant
JAKFHU010000216.1	39.4	0.330986	F	nonsignificant
JAKFHU010000216.1	40.8	0.323538	F	nonsignificant
JAKFHU010000216.1	44.4	0.465248	F	nonsignificant
JAKFHU010000216.1	45.2	0.140187	F	nonsignificant
JAKFHU010000216.1	42.3	0.376645	F	nonsignificant
JAKFHU010000216.1	42	0.405054	F	nonsignificant
JAKFHU010000216.1	42.2	0.473289	F	nonsignificant
JAKFHU010000226.1	36.6	0.337273	M	nonsignificant
JAKFHU010000226.1	38.1	0.360909	M	nonsignificant
JAKFHU010000226.1	29.6	0.187273	M	nonsignificant
JAKFHU010000226.1	37.5	0.328182	M	nonsignificant
JAKFHU010000226.1	34.3	0.327273	M	nonsignificant
JAKFHU010000226.1	36.5	0.362727	F	nonsignificant
JAKFHU010000226.1	39.3	0.249091	F	nonsignificant
JAKFHU010000226.1	36.8	0.348182	F	nonsignificant
JAKFHU010000226.1	31.3	0.347273	F	nonsignificant
JAKFHU010000226.1	36.2	0.35	F	nonsignificant
JAKFHU010000226.1	40.6	0.211818	F	nonsignificant
JAKFHU010000226.1	34.1	0.329091	F	nonsignificant
JAKFHU010000226.1	38	0.341198	F	nonsignificant
JAKFHU010000226.1	39.2	0.394545	F	nonsignificant
JAKFHU010000226.1	35.7	0.400181	F	nonsignificant
JAKFHU010000226.1	39.3	0.21	F	nonsignificant
JAKFHU010000226.1	37.6	0.366364	F	nonsignificant
JAKFHU010000226.1	36.6	0.35	F	nonsignificant
JAKFHU010000243.1	35.6	0.312058	M	nonsignificant
JAKFHU010000243.1	37.1	0.336002	M	nonsignificant
JAKFHU010000243.1	29.9	0.384416	M	nonsignificant
JAKFHU010000243.1	36.9	0.273005	M	nonsignificant
JAKFHU010000243.1	35	0.442692	M	nonsignificant
JAKFHU010000243.1	36.2	0.396093	F	nonsignificant
JAKFHU010000243.1	39.2	0.198211	F	nonsignificant
JAKFHU010000243.1	36	0.409369	F	nonsignificant
JAKFHU010000243.1	31.6	0.370911	F	nonsignificant
JAKFHU010000243.1	35.5	0.199199	F	nonsignificant
JAKFHU010000243.1	39.8	0.341578	F	nonsignificant
JAKFHU010000243.1	33.6	0.330744	F	nonsignificant
JAKFHU010000243.1	36.1	0.311985	F	nonsignificant
JAKFHU010000243.1	38.1	0.369115	F	nonsignificant
JAKFHU010000243.1	35.9	0.317871	F	nonsignificant
JAKFHU010000243.1	38.3	0.18488	F	nonsignificant
JAKFHU010000243.1	37	0.252711	F	nonsignificant
JAKFHU010000243.1	35.5	0.336314	F	nonsignificant
JAKFHU010000258.1	37.9	0.409742	M	nonsignificant
JAKFHU010000258.1	38.4	0.362775	M	nonsignificant
JAKFHU010000258.1	36.8	0.395807	M	nonsignificant
JAKFHU010000258.1	37.8	0.358267	M	nonsignificant
JAKFHU010000258.1	38.3	0.359315	M	nonsignificant
JAKFHU010000258.1	38	0.394085	F	nonsignificant
JAKFHU010000258.1	39.6	0.317168	F	nonsignificant
JAKFHU010000258.1	38.5	0.396332	F	nonsignificant
JAKFHU010000258.1	36.3	0.371216	F	nonsignificant
JAKFHU010000258.1	38.6	0.388878	F	nonsignificant
JAKFHU010000258.1	40.3	0.213961	F	nonsignificant
JAKFHU010000258.1	37.8	0.410147	F	nonsignificant
JAKFHU010000258.1	38.6	0.422575	F	nonsignificant
JAKFHU010000258.1	40.3	0.352965	F	nonsignificant
JAKFHU010000258.1	42.4	0.298398	F	nonsignificant
JAKFHU010000258.1	38.8	0.32547	F	nonsignificant
JAKFHU010000258.1	38.2	0.413726	F	nonsignificant
JAKFHU010000258.1	37.8	0.423279	F	nonsignificant
JAKFHU010000263.1	50.9	0.771523	M	nonsignificant
JAKFHU010000263.1	51.3	0.748344	M	nonsignificant
JAKFHU010000263.1	46	0.710817	M	nonsignificant
JAKFHU010000263.1	51.6	0.779249	M	nonsignificant
JAKFHU010000263.1	49.8	0.740618	M	nonsignificant
JAKFHU010000263.1	50.7	0.798013	F	nonsignificant
JAKFHU010000263.1	56.5	0.721854	F	nonsignificant
JAKFHU010000263.1	52.1	0.733996	F	nonsignificant
JAKFHU010000263.1	47.7	0.732892	F	nonsignificant
JAKFHU010000263.1	50.7	0.713024	F	nonsignificant
JAKFHU010000263.1	56	0.736203	F	nonsignificant
JAKFHU010000263.1	48.5	0.709713	F	nonsignificant
JAKFHU010000263.1	52	0.786976	F	nonsignificant
JAKFHU010000263.1	53.9	0.745033	F	nonsignificant
JAKFHU010000263.1	56.3	0.806843	F	nonsignificant
JAKFHU010000263.1	56.8	0.756071	F	nonsignificant
JAKFHU010000263.1	51.9	0.698675	F	nonsignificant
JAKFHU010000263.1	51	0.736203	F	nonsignificant
JAKFHU010000270.1	41.9	0.351599	M	nonsignificant
JAKFHU010000270.1	43.1	0.444722	M	nonsignificant
JAKFHU010000270.1	35.2	0.410963	M	nonsignificant
JAKFHU010000270.1	43.2	0.34223	M	nonsignificant
JAKFHU010000270.1	40.1	0.335095	M	nonsignificant
JAKFHU010000270.1	42.2	0.401778	F	nonsignificant
JAKFHU010000270.1	44	0.0836808	F	nonsignificant
JAKFHU010000270.1	41.4	0.355197	F	nonsignificant
JAKFHU010000270.1	37.5	0.436318	F	nonsignificant
JAKFHU010000270.1	40.7	0.0897721	F	nonsignificant
JAKFHU010000270.1	46	0.344089	F	nonsignificant
JAKFHU010000270.1	39.2	0.396437	F	nonsignificant
JAKFHU010000270.1	42.2	0.348999	F	nonsignificant
JAKFHU010000270.1	44.1	0.344732	F	nonsignificant
JAKFHU010000270.1	41.7	0.393215	F	nonsignificant
JAKFHU010000270.1	44.8	0.329634	F	nonsignificant
JAKFHU010000270.1	42.3	0.398277	F	nonsignificant
JAKFHU010000270.1	41.5	0.382066	F	nonsignificant
JAKFHU010000271.1	36.6	0.356275	M	nonsignificant
JAKFHU010000271.1	37.8	0.362024	M	nonsignificant
JAKFHU010000271.1	29.9	0.348559	M	nonsignificant
JAKFHU010000271.1	37.7	0.304803	M	nonsignificant
JAKFHU010000271.1	35.2	0.202501	M	nonsignificant
JAKFHU010000271.1	36.6	0.320254	F	nonsignificant
JAKFHU010000271.1	40.3	0.358744	F	nonsignificant
JAKFHU010000271.1	36.3	0.372992	F	nonsignificant
JAKFHU010000271.1	31.7	0.166418	F	nonsignificant
JAKFHU010000271.1	36.2	0.375023	F	nonsignificant
JAKFHU010000271.1	41	0.203251	F	nonsignificant
JAKFHU010000271.1	33.7	0.322309	F	nonsignificant
JAKFHU010000271.1	37.4	0.356502	F	nonsignificant
JAKFHU010000271.1	38.1	0.168472	F	nonsignificant
JAKFHU010000271.1	35.7	0.345291	F	nonsignificant
JAKFHU010000271.1	40.2	0.32966	F	nonsignificant
JAKFHU010000271.1	37.2	0.340744	F	nonsignificant
JAKFHU010000271.1	36.3	0.352699	F	nonsignificant
JAKFHU010000277.1	38	0.450145	M	nonsignificant
JAKFHU010000277.1	38.8	0.297193	M	nonsignificant
JAKFHU010000277.1	34.2	0.760891	M	nonsignificant
JAKFHU010000277.1	39.5	0.757752	M	nonsignificant
JAKFHU010000277.1	37.3	0.484995	M	nonsignificant
JAKFHU010000277.1	37	0.0909971	F	nonsignificant
JAKFHU010000277.1	41.8	0.449177	F	nonsignificant
JAKFHU010000277.1	37.9	0.101744	F	nonsignificant
JAKFHU010000277.1	34.7	0.503388	F	nonsignificant
JAKFHU010000277.1	37.4	0.447241	F	nonsignificant
JAKFHU010000277.1	41.6	0.488867	F	nonsignificant
JAKFHU010000277.1	35.5	0.126815	F	nonsignificant
JAKFHU010000277.1	39.4	0.78122	F	nonsignificant
JAKFHU010000277.1	40.9	0.488867	F	nonsignificant
JAKFHU010000277.1	39.4	0.49274	F	nonsignificant
JAKFHU010000277.1	41.5	0.471442	F	nonsignificant
JAKFHU010000277.1	39.7	0.78606	F	nonsignificant
JAKFHU010000277.1	37.4	0.115198	F	nonsignificant
JAKFHU010000283.1	62.4	0.780435	M	nonsignificant
JAKFHU010000283.1	63.7	0.779891	M	nonsignificant
JAKFHU010000283.1	58	0.782065	M	nonsignificant
JAKFHU010000283.1	60.3	0.767809	M	nonsignificant
JAKFHU010000283.1	60.5	0.702174	M	nonsignificant
JAKFHU010000283.1	59.2	0.709239	F	nonsignificant
JAKFHU010000283.1	66	0.795109	F	nonsignificant
JAKFHU010000283.1	61.7	0.793254	F	nonsignificant
JAKFHU010000283.1	57.8	0.79837	F	nonsignificant
JAKFHU010000283.1	61.3	0.769022	F	nonsignificant
JAKFHU010000283.1	69.7	0.717391	F	nonsignificant
JAKFHU010000283.1	57.9	0.780978	F	nonsignificant
JAKFHU010000283.1	62.3	0.782609	F	nonsignificant
JAKFHU010000283.1	65.7	0.765506	F	nonsignificant
JAKFHU010000283.1	66.7	0.700762	F	nonsignificant
JAKFHU010000283.1	63.4	0.800543	F	nonsignificant
JAKFHU010000283.1	62.4	0.774457	F	nonsignificant
JAKFHU010000283.1	60.4	0.786297	F	nonsignificant
JAKFHU010000296.1	36.2	0.377825	M	nonsignificant
JAKFHU010000296.1	38.1	0.393643	M	nonsignificant
JAKFHU010000296.1	31.1	0.445971	M	nonsignificant
JAKFHU010000296.1	35.4	0.198961	M	nonsignificant
JAKFHU010000296.1	34.8	0.365079	M	nonsignificant
JAKFHU010000296.1	37	0.49251	F	nonsignificant
JAKFHU010000296.1	38.9	0.221306	F	nonsignificant
JAKFHU010000296.1	35.3	0.187176	F	nonsignificant
JAKFHU010000296.1	32.3	0.422338	F	nonsignificant
JAKFHU010000296.1	35.8	0.365913	F	nonsignificant
JAKFHU010000296.1	40.9	0.505491	F	nonsignificant
JAKFHU010000296.1	34.5	0.448076	F	nonsignificant
JAKFHU010000296.1	36.8	0.34626	F	nonsignificant
JAKFHU010000296.1	38.9	0.425298	F	nonsignificant
JAKFHU010000296.1	37.6	0.442102	F	nonsignificant
JAKFHU010000296.1	37.4	0.0097561	F	nonsignificant
JAKFHU010000296.1	37.7	0.446418	F	nonsignificant
JAKFHU010000296.1	36	0.22229	F	nonsignificant
JAKFHU010000302.1	59.9	0.856473	M	nonsignificant
JAKFHU010000302.1	59.3	0.835835	M	nonsignificant
JAKFHU010000302.1	56.7	0.842402	M	nonsignificant
JAKFHU010000302.1	57.5	0.818011	M	nonsignificant
JAKFHU010000302.1	60.3	0.826454	M	nonsignificant
JAKFHU010000302.1	57.1	0.806754	F	nonsignificant
JAKFHU010000302.1	65.2	0.818949	F	nonsignificant
JAKFHU010000302.1	60.6	0.861163	F	nonsignificant
JAKFHU010000302.1	55.9	0.82833	F	nonsignificant
JAKFHU010000302.1	59.3	0.842402	F	nonsignificant
JAKFHU010000302.1	67.8	0.805451	F	nonsignificant
JAKFHU010000302.1	59.1	0.829268	F	nonsignificant
JAKFHU010000302.1	61.8	0.84507	F	nonsignificant
JAKFHU010000302.1	63.4	0.830206	F	nonsignificant
JAKFHU010000302.1	67.4	0.791745	F	nonsignificant
JAKFHU010000302.1	61.6	0.853521	F	nonsignificant
JAKFHU010000302.1	59.8	0.803002	F	nonsignificant
JAKFHU010000302.1	58.8	0.848968	F	nonsignificant
JAKFHU010000303.1	46	0.535058	M	nonsignificant
JAKFHU010000303.1	42.6	0.504174	M	nonsignificant
JAKFHU010000303.1	38.7	0.453255	M	nonsignificant
JAKFHU010000303.1	49.7	0.535446	M	nonsignificant
JAKFHU010000303.1	49.3	0.474124	M	nonsignificant
JAKFHU010000303.1	56.7	0.568562	F	nonsignificant
JAKFHU010000303.1	63.5	0.425817	F	nonsignificant
JAKFHU010000303.1	51.9	0.548709	F	nonsignificant
JAKFHU010000303.1	35.9	0.489983	F	nonsignificant
JAKFHU010000303.1	57.7	0.423303	F	nonsignificant
JAKFHU010000303.1	51.5	0.468672	F	nonsignificant
JAKFHU010000303.1	43.4	0.537948	F	nonsignificant
JAKFHU010000303.1	47	0.54591	F	nonsignificant
JAKFHU010000303.1	43.1	0.489149	F	nonsignificant
JAKFHU010000303.1	46.6	0.567973	F	nonsignificant
JAKFHU010000303.1	43.7	0.319734	F	nonsignificant
JAKFHU010000303.1	41.9	0.510425	F	nonsignificant
JAKFHU010000303.1	57.8	0.531328	F	nonsignificant
JAKFHU010000306.1	38.5	0.344774	M	nonsignificant
JAKFHU010000306.1	40.7	0.465625	M	nonsignificant
JAKFHU010000306.1	32.6	0.322933	M	nonsignificant
JAKFHU010000306.1	41.3	0.394696	M	nonsignificant
JAKFHU010000306.1	37.1	0.379688	M	nonsignificant
JAKFHU010000306.1	38.9	0.539782	F	nonsignificant
JAKFHU010000306.1	42.4	0.477379	F	nonsignificant
JAKFHU010000306.1	39.5	0.428125	F	nonsignificant
JAKFHU010000306.1	34.9	0.450156	F	nonsignificant
JAKFHU010000306.1	38.4	0.517188	F	nonsignificant
JAKFHU010000306.1	44.1	0.110764	F	nonsignificant
JAKFHU010000306.1	37.2	0.288162	F	nonsignificant
JAKFHU010000306.1	39.5	0.288612	F	nonsignificant
JAKFHU010000306.1	42	0.5125	F	nonsignificant
JAKFHU010000306.1	38.7	0.404984	F	nonsignificant
JAKFHU010000306.1	41.9	0.110592	F	nonsignificant
JAKFHU010000306.1	39.9	0.407813	F	nonsignificant
JAKFHU010000306.1	38.4	0.438185	F	nonsignificant
JAKFHU010000311.1	36.8	0.388783	M	nonsignificant
JAKFHU010000311.1	36.6	0.0369318	M	nonsignificant
JAKFHU010000311.1	30.8	0.378327	M	nonsignificant
JAKFHU010000311.1	37.7	0.413498	M	nonsignificant
JAKFHU010000311.1	34.9	0.433048	M	nonsignificant
JAKFHU010000311.1	36.9	0.34981	F	nonsignificant
JAKFHU010000311.1	39.8	0.423954	F	nonsignificant
JAKFHU010000311.1	36	0.400571	F	nonsignificant
JAKFHU010000311.1	33.1	0.255703	F	nonsignificant
JAKFHU010000311.1	35.4	0.448669	F	nonsignificant
JAKFHU010000311.1	41	0.340628	F	nonsignificant
JAKFHU010000311.1	34.2	0.325736	F	nonsignificant
JAKFHU010000311.1	36.6	0.325095	F	nonsignificant
JAKFHU010000311.1	39.4	0.447719	F	nonsignificant
JAKFHU010000311.1	36.8	0.395437	F	nonsignificant
JAKFHU010000311.1	38.7	0.0323194	F	nonsignificant
JAKFHU010000311.1	37.5	0.404558	F	nonsignificant
JAKFHU010000311.1	36.2	0.40019	F	nonsignificant
JAKFHU010000316.1	37.5	0.440232	M	nonsignificant
JAKFHU010000316.1	37	0.233899	M	nonsignificant
JAKFHU010000316.1	37.8	0.440822	M	nonsignificant
JAKFHU010000316.1	36.4	0.413042	M	nonsignificant
JAKFHU010000316.1	38	0.416546	M	nonsignificant
JAKFHU010000316.1	37.4	0.449018	F	nonsignificant
JAKFHU010000316.1	39.4	0.417256	F	nonsignificant
JAKFHU010000316.1	37.9	0.367203	F	nonsignificant
JAKFHU010000316.1	36.4	0.442722	F	nonsignificant
JAKFHU010000316.1	38.4	0.40832	F	nonsignificant
JAKFHU010000316.1	39.9	0.307317	F	nonsignificant
JAKFHU010000316.1	37.9	0.467759	F	nonsignificant
JAKFHU010000316.1	38.1	0.468348	F	nonsignificant
JAKFHU010000316.1	38.9	0.419936	F	nonsignificant
JAKFHU010000316.1	42	0.0192874	F	nonsignificant
JAKFHU010000316.1	37.6	0.342132	F	nonsignificant
JAKFHU010000316.1	36.8	0.0203849	F	nonsignificant
JAKFHU010000316.1	36.9	0.402398	F	nonsignificant
JAKFHU010000322.1	37.1	0.394933	M	nonsignificant
JAKFHU010000322.1	37	0.385437	M	nonsignificant
JAKFHU010000322.1	37.3	0.409019	M	nonsignificant
JAKFHU010000322.1	36	0.328115	M	nonsignificant
JAKFHU010000322.1	37.3	0.381502	M	nonsignificant
JAKFHU010000322.1	36.4	0.32176	F	nonsignificant
JAKFHU010000322.1	38.3	0.263679	F	nonsignificant
JAKFHU010000322.1	37	0.361705	F	nonsignificant
JAKFHU010000322.1	35.5	0.353649	F	nonsignificant
JAKFHU010000322.1	37.6	0.383356	F	nonsignificant
JAKFHU010000322.1	39.7	0.262449	F	nonsignificant
JAKFHU010000322.1	37.1	0.397019	F	nonsignificant
JAKFHU010000322.1	37.6	0.377975	F	nonsignificant
JAKFHU010000322.1	38.6	0.32156	F	nonsignificant
JAKFHU010000322.1	42.4	0.383855	F	nonsignificant
JAKFHU010000322.1	37.8	0.374343	F	nonsignificant
JAKFHU010000322.1	36.7	0.208621	F	nonsignificant
JAKFHU010000322.1	36.6	0.39264	F	nonsignificant
JAKFHU010000340.1	41.8	0.468085	M	nonsignificant
JAKFHU010000340.1	42.7	0.561798	M	nonsignificant
JAKFHU010000340.1	38.2	0.470449	M	nonsignificant
JAKFHU010000340.1	40.7	0.309102	M	nonsignificant
JAKFHU010000340.1	40.7	0.397398	M	nonsignificant
JAKFHU010000340.1	40.3	0.0934358	F	nonsignificant
JAKFHU010000340.1	44.7	0.36643	F	nonsignificant
JAKFHU010000340.1	42	0.36267	F	nonsignificant
JAKFHU010000340.1	38.3	0.489651	F	nonsignificant
JAKFHU010000340.1	41.9	0.547605	F	nonsignificant
JAKFHU010000340.1	44.5	0.105201	F	nonsignificant
JAKFHU010000340.1	40.4	0.479905	F	nonsignificant
JAKFHU010000340.1	42.8	0.589835	F	nonsignificant
JAKFHU010000340.1	43.7	0.492608	F	nonsignificant
JAKFHU010000340.1	45.3	0.555293	F	nonsignificant
JAKFHU010000340.1	44.2	0.504728	F	nonsignificant
JAKFHU010000340.1	40.9	0.103489	F	nonsignificant
JAKFHU010000340.1	41.4	0.514793	F	nonsignificant
JAKFHU010000353.1	38.6	0.437653	M	nonsignificant
JAKFHU010000353.1	38.7	0.371113	M	nonsignificant
JAKFHU010000353.1	36.7	0.408917	M	nonsignificant
JAKFHU010000353.1	38.5	0.413493	M	nonsignificant
JAKFHU010000353.1	37.8	0.341826	M	nonsignificant
JAKFHU010000353.1	38.1	0.367391	F	nonsignificant
JAKFHU010000353.1	40.5	0.316794	F	nonsignificant
JAKFHU010000353.1	38.6	0.401091	F	nonsignificant
JAKFHU010000353.1	36.2	0.354395	F	nonsignificant
JAKFHU010000353.1	38.9	0.391555	F	nonsignificant
JAKFHU010000353.1	42.2	0.322703	F	nonsignificant
JAKFHU010000353.1	38.1	0.435536	F	nonsignificant
JAKFHU010000353.1	39.1	0.440522	F	nonsignificant
JAKFHU010000353.1	39.7	0.355901	F	nonsignificant
JAKFHU010000353.1	42.2	0.382419	F	nonsignificant
JAKFHU010000353.1	39.7	0.363295	F	nonsignificant
JAKFHU010000353.1	38.2	0.36776	F	nonsignificant
JAKFHU010000353.1	38	0.417961	F	nonsignificant
JAKFHU010000378.1	37.3	0.323887	M	nonsignificant
JAKFHU010000378.1	39.8	0.426271	M	nonsignificant
JAKFHU010000378.1	29.8	0.447089	M	nonsignificant
JAKFHU010000378.1	38.1	0.431165	M	nonsignificant
JAKFHU010000378.1	35.6	0.471392	M	nonsignificant
JAKFHU010000378.1	39.1	0.334684	F	nonsignificant
JAKFHU010000378.1	41.3	0.433619	F	nonsignificant
JAKFHU010000378.1	35.9	0.0695915	F	nonsignificant
JAKFHU010000378.1	32.3	0.470588	F	nonsignificant
JAKFHU010000378.1	35.7	0.0678138	F	nonsignificant
JAKFHU010000378.1	43.4	0.499493	F	nonsignificant
JAKFHU010000378.1	34.8	0.451564	F	nonsignificant
JAKFHU010000378.1	36.9	0.0761808	F	nonsignificant
JAKFHU010000378.1	38.3	0.0632591	F	nonsignificant
JAKFHU010000378.1	37.2	0.339431	F	nonsignificant
JAKFHU010000378.1	40.7	0.0652504	F	nonsignificant
JAKFHU010000378.1	39.8	0.401312	F	nonsignificant
JAKFHU010000378.1	36.1	0.079173	F	nonsignificant
JAKFHU010000379.1	42.4	0.69379	M	nonsignificant
JAKFHU010000379.1	42.1	0.515	M	nonsignificant
JAKFHU010000379.1	39.1	0.67666	M	nonsignificant
JAKFHU010000379.1	40.7	0.264811	M	nonsignificant
JAKFHU010000379.1	40.7	0.570613	M	nonsignificant
JAKFHU010000379.1	41.7	0.284593	F	nonsignificant
JAKFHU010000379.1	43.9	0.464006	F	nonsignificant
JAKFHU010000379.1	42	0.410549	F	nonsignificant
JAKFHU010000379.1	38.2	0.554922	F	nonsignificant
JAKFHU010000379.1	41.9	0.446187	F	nonsignificant
JAKFHU010000379.1	46.7	0.368046	F	nonsignificant
JAKFHU010000379.1	40.7	0.659772	F	nonsignificant
JAKFHU010000379.1	43.1	0.649786	F	nonsignificant
JAKFHU010000379.1	44.6	0.659058	F	nonsignificant
JAKFHU010000379.1	44.4	0.288873	F	nonsignificant
JAKFHU010000379.1	44.6	0.347113	F	nonsignificant
JAKFHU010000379.1	41.8	0.28388	F	nonsignificant
JAKFHU010000379.1	41.9	0.480742	F	nonsignificant
JAKFHU010000380.1	37.5	0.383269	M	nonsignificant
JAKFHU010000380.1	38.8	0.314666	M	nonsignificant
JAKFHU010000380.1	32.7	0.38537	M	nonsignificant
JAKFHU010000380.1	37.7	0.34003	M	nonsignificant
JAKFHU010000380.1	36.3	0.322645	M	nonsignificant
JAKFHU010000380.1	37.6	0.378204	F	nonsignificant
JAKFHU010000380.1	40.8	0.384273	F	nonsignificant
JAKFHU010000380.1	37.8	0.348496	F	nonsignificant
JAKFHU010000380.1	34	0.320575	F	nonsignificant
JAKFHU010000380.1	37	0.347933	F	nonsignificant
JAKFHU010000380.1	41.5	0.362487	F	nonsignificant
JAKFHU010000380.1	35.2	0.348695	F	nonsignificant
JAKFHU010000380.1	37.9	0.416777	F	nonsignificant
JAKFHU010000380.1	40	0.348598	F	nonsignificant
JAKFHU010000380.1	39.1	0.376241	F	nonsignificant
JAKFHU010000380.1	41.3	0.401792	F	nonsignificant
JAKFHU010000380.1	37.9	0.04686	F	nonsignificant
JAKFHU010000380.1	37.6	0.391242	F	nonsignificant
JAKFHU010000384.1	38.2	0.38819	M	nonsignificant
JAKFHU010000384.1	41.7	0.428347	M	nonsignificant
JAKFHU010000384.1	37.4	0.411448	M	nonsignificant
JAKFHU010000384.1	37.9	0.360431	M	nonsignificant
JAKFHU010000384.1	40.6	0.362228	M	nonsignificant
JAKFHU010000384.1	40.3	0.397125	F	nonsignificant
JAKFHU010000384.1	43.3	0.302649	F	nonsignificant
JAKFHU010000384.1	38.2	0.359308	F	nonsignificant
JAKFHU010000384.1	38.3	0.40274	F	nonsignificant
JAKFHU010000384.1	40.6	0.446565	F	nonsignificant
JAKFHU010000384.1	44.6	0.43489	F	nonsignificant
JAKFHU010000384.1	39.5	0.452504	F	nonsignificant
JAKFHU010000384.1	40.8	0.406958	F	nonsignificant
JAKFHU010000384.1	47	0.477538	F	nonsignificant
JAKFHU010000384.1	42.3	0.0889288	F	nonsignificant
JAKFHU010000384.1	39.8	0.403009	F	nonsignificant
JAKFHU010000384.1	37.6	0.245508	F	nonsignificant
JAKFHU010000384.1	40.8	0.445642	F	nonsignificant
JAKFHU010000403.1	53.9	0.533201	M	nonsignificant
JAKFHU010000403.1	53.2	0.422813	M	nonsignificant
JAKFHU010000403.1	51.8	0.543743	M	nonsignificant
JAKFHU010000403.1	52.2	0.427305	M	nonsignificant
JAKFHU010000403.1	52.7	0.268498	M	nonsignificant
JAKFHU010000403.1	53.2	0.484828	F	nonsignificant
JAKFHU010000403.1	56.2	0.499114	F	nonsignificant
JAKFHU010000403.1	53	0.535991	F	nonsignificant
JAKFHU010000403.1	48.5	0.539876	F	nonsignificant
JAKFHU010000403.1	52.3	0.54175	F	nonsignificant
JAKFHU010000403.1	58.3	0.533983	F	nonsignificant
JAKFHU010000403.1	53.2	0.510959	F	nonsignificant
JAKFHU010000403.1	54.2	0.509079	F	nonsignificant
JAKFHU010000403.1	55.3	0.543844	F	nonsignificant
JAKFHU010000403.1	61.7	0.17051	F	nonsignificant
JAKFHU010000403.1	55.7	0.532772	F	nonsignificant
JAKFHU010000403.1	53.4	0.433001	F	nonsignificant
JAKFHU010000403.1	51.2	0.540965	F	nonsignificant
JAKFHU010000413.1	42.2	0.389073	M	nonsignificant
JAKFHU010000413.1	42.9	0.441694	M	nonsignificant
JAKFHU010000413.1	40.8	0.398222	M	nonsignificant
JAKFHU010000413.1	41.8	0.440592	M	nonsignificant
JAKFHU010000413.1	42.7	0.300253	M	nonsignificant
JAKFHU010000413.1	42.6	0.472689	F	nonsignificant
JAKFHU010000413.1	46.1	0.435567	F	nonsignificant
JAKFHU010000413.1	43.2	0.427289	F	nonsignificant
JAKFHU010000413.1	40.6	0.445296	F	nonsignificant
JAKFHU010000413.1	42.8	0.427588	F	nonsignificant
JAKFHU010000413.1	46.7	0.373051	F	nonsignificant
JAKFHU010000413.1	41.8	0.415382	F	nonsignificant
JAKFHU010000413.1	43.5	0.448693	F	nonsignificant
JAKFHU010000413.1	45.6	0.443951	F	nonsignificant
JAKFHU010000413.1	46.7	0.103511	F	nonsignificant
JAKFHU010000413.1	44.5	0.358742	F	nonsignificant
JAKFHU010000413.1	42.4	0.0991635	F	nonsignificant
JAKFHU010000413.1	42.5	0.448985	F	nonsignificant
JAKFHU010000428.1	37.7	0.401532	M	nonsignificant
JAKFHU010000428.1	37.5	0.285112	M	nonsignificant
JAKFHU010000428.1	38.7	0.402287	M	nonsignificant
JAKFHU010000428.1	36.3	0.383967	M	nonsignificant
JAKFHU010000428.1	38.4	0.366038	M	nonsignificant
JAKFHU010000428.1	37.5	0.375923	F	nonsignificant
JAKFHU010000428.1	39.1	0.162773	F	nonsignificant
JAKFHU010000428.1	38.3	0.390925	F	nonsignificant
JAKFHU010000428.1	36.8	0.366462	F	nonsignificant
JAKFHU010000428.1	37.6	0.0297221	F	nonsignificant
JAKFHU010000428.1	40.4	0.203477	F	nonsignificant
JAKFHU010000428.1	38.3	0.401604	F	nonsignificant
JAKFHU010000428.1	38.5	0.379699	F	nonsignificant
JAKFHU010000428.1	39.6	0.408073	F	nonsignificant
JAKFHU010000428.1	44.1	0.341775	F	nonsignificant
JAKFHU010000428.1	38	0.25392	F	nonsignificant
JAKFHU010000428.1	38.1	0.39542	F	nonsignificant
JAKFHU010000428.1	37.6	0.380821	F	nonsignificant
JAKFHU010000434.1	36.5	0.490074	M	nonsignificant
JAKFHU010000434.1	37.7	0.38222	M	nonsignificant
JAKFHU010000434.1	30.4	0.488662	M	nonsignificant
JAKFHU010000434.1	37.5	0.574986	M	nonsignificant
JAKFHU010000434.1	34.5	0.395243	M	nonsignificant
JAKFHU010000434.1	36.6	0.307475	F	nonsignificant
JAKFHU010000434.1	40.3	0.576684	F	nonsignificant
JAKFHU010000434.1	35.3	0.314804	F	nonsignificant
JAKFHU010000434.1	32.1	0.47932	F	nonsignificant
JAKFHU010000434.1	34.6	0.31367	F	nonsignificant
JAKFHU010000434.1	40	0.345434	F	nonsignificant
JAKFHU010000434.1	33.4	0.488939	F	nonsignificant
JAKFHU010000434.1	35.7	0.31367	F	nonsignificant
JAKFHU010000434.1	37.5	0.31367	F	nonsignificant
JAKFHU010000434.1	36	0.0634202	F	nonsignificant
JAKFHU010000434.1	39.6	0.344299	F	nonsignificant
JAKFHU010000434.1	37	0.412797	F	nonsignificant
JAKFHU010000434.1	36.1	0.505389	F	nonsignificant
JAKFHU010000441.1	36.7	0.573222	M	nonsignificant
JAKFHU010000441.1	37.3	0.646444	M	nonsignificant
JAKFHU010000441.1	36	0.573222	M	nonsignificant
JAKFHU010000441.1	36	0.0292887	M	nonsignificant
JAKFHU010000441.1	37.3	0.633891	M	nonsignificant
JAKFHU010000441.1	36.2	0.629707	F	nonsignificant
JAKFHU010000441.1	39	0.625523	F	nonsignificant
JAKFHU010000441.1	35.9	0.426778	F	nonsignificant
JAKFHU010000441.1	34.1	0.0439331	F	nonsignificant
JAKFHU010000441.1	36.9	0.625523	F	nonsignificant
JAKFHU010000441.1	39.6	0.548117	F	nonsignificant
JAKFHU010000441.1	36.2	0.642259	F	nonsignificant
JAKFHU010000441.1	38.1	0.644351	F	nonsignificant
JAKFHU010000441.1	39.2	0.644351	F	nonsignificant
JAKFHU010000441.1	40.4	0.0292887	F	nonsignificant
JAKFHU010000441.1	35.2	0.0313808	F	nonsignificant
JAKFHU010000441.1	36.3	0.0292887	F	nonsignificant
JAKFHU010000441.1	35.7	0.426778	F	nonsignificant
JAKFHU010000445.1	36.9	0.388525	M	nonsignificant
JAKFHU010000445.1	37.3	0.313479	M	nonsignificant
JAKFHU010000445.1	35.9	0.422412	M	nonsignificant
JAKFHU010000445.1	37	0.386491	M	nonsignificant
JAKFHU010000445.1	37.3	0.35928	M	nonsignificant
JAKFHU010000445.1	36.9	0.345613	F	nonsignificant
JAKFHU010000445.1	38.4	0.261801	F	nonsignificant
JAKFHU010000445.1	37.4	0.339794	F	nonsignificant
JAKFHU010000445.1	35.2	0.3854	F	nonsignificant
JAKFHU010000445.1	37.2	0.371819	F	nonsignificant
JAKFHU010000445.1	40.1	0.35933	F	nonsignificant
JAKFHU010000445.1	36.5	0.389053	F	nonsignificant
JAKFHU010000445.1	37.5	0.42127	F	nonsignificant
JAKFHU010000445.1	38.9	0.385933	F	nonsignificant
JAKFHU010000445.1	41.4	0.359108	F	nonsignificant
JAKFHU010000445.1	37.7	0.300492	F	nonsignificant
JAKFHU010000445.1	37	0.354993	F	nonsignificant
JAKFHU010000445.1	36.6	0.340138	F	nonsignificant
JAKFHU010000475.1	36.8	0.437714	M	nonsignificant
JAKFHU010000475.1	36.6	0.309258	M	nonsignificant
JAKFHU010000475.1	36.8	0.483875	M	nonsignificant
JAKFHU010000475.1	35.8	0.162605	M	nonsignificant
JAKFHU010000475.1	36.7	0.328639	M	nonsignificant
JAKFHU010000475.1	36.3	0.376843	F	nonsignificant
JAKFHU010000475.1	38.9	0.439668	F	nonsignificant
JAKFHU010000475.1	36.9	0.416501	F	nonsignificant
JAKFHU010000475.1	35.2	0.425185	F	nonsignificant
JAKFHU010000475.1	37.6	0.39231	F	nonsignificant
JAKFHU010000475.1	39	0.145553	F	nonsignificant
JAKFHU010000475.1	36.9	0.456787	F	nonsignificant
JAKFHU010000475.1	37.4	0.455233	F	nonsignificant
JAKFHU010000475.1	38.1	0.384396	F	nonsignificant
JAKFHU010000475.1	41.5	0.359314	F	nonsignificant
JAKFHU010000475.1	37.2	0.227145	F	nonsignificant
JAKFHU010000475.1	36.6	0.285632	F	nonsignificant
JAKFHU010000475.1	36.6	0.43191	F	nonsignificant
JAKFHU010000485.1	36.9	0.378582	M	nonsignificant
JAKFHU010000485.1	37.1	0.283023	M	nonsignificant
JAKFHU010000485.1	35.9	0.352196	M	nonsignificant
JAKFHU010000485.1	36.2	0.336094	M	nonsignificant
JAKFHU010000485.1	36.8	0.345069	M	nonsignificant
JAKFHU010000485.1	36.9	0.353875	F	nonsignificant
JAKFHU010000485.1	39.1	0.333301	F	nonsignificant
JAKFHU010000485.1	37.4	0.371546	F	nonsignificant
JAKFHU010000485.1	34.9	0.341445	F	nonsignificant
JAKFHU010000485.1	37.2	0.354891	F	nonsignificant
JAKFHU010000485.1	40.2	0.324707	F	nonsignificant
JAKFHU010000485.1	36.4	0.35901	F	nonsignificant
JAKFHU010000485.1	37.4	0.378625	F	nonsignificant
JAKFHU010000485.1	38.7	0.369528	F	nonsignificant
JAKFHU010000485.1	40.8	0.264773	F	nonsignificant
JAKFHU010000485.1	38.4	0.351702	F	nonsignificant
JAKFHU010000485.1	37.1	0.342667	F	nonsignificant
JAKFHU010000485.1	36.8	0.378581	F	nonsignificant
JAKFHU010000487.1	36.6	0.383604	M	nonsignificant
JAKFHU010000487.1	37.8	0.352891	M	nonsignificant
JAKFHU010000487.1	32.4	0.396396	M	nonsignificant
JAKFHU010000487.1	37.7	0.356101	M	nonsignificant
JAKFHU010000487.1	35.5	0.296743	M	nonsignificant
JAKFHU010000487.1	36.5	0.374404	F	nonsignificant
JAKFHU010000487.1	38.4	0.304779	F	nonsignificant
JAKFHU010000487.1	36.6	0.424116	F	nonsignificant
JAKFHU010000487.1	33.1	0.389719	F	nonsignificant
JAKFHU010000487.1	36.4	0.413107	F	nonsignificant
JAKFHU010000487.1	39.2	0.195412	F	nonsignificant
JAKFHU010000487.1	35	0.398788	F	nonsignificant
JAKFHU010000487.1	37	0.410995	F	nonsignificant
JAKFHU010000487.1	38.3	0.388603	F	nonsignificant
JAKFHU010000487.1	38.5	0.370179	F	nonsignificant
JAKFHU010000487.1	38	0.291622	F	nonsignificant
JAKFHU010000487.1	36.8	0.365035	F	nonsignificant
JAKFHU010000487.1	36	0.394685	F	nonsignificant
JAKFHU010000500.1	38.1	0.430464	M	nonsignificant
JAKFHU010000500.1	37.2	0.425743	M	nonsignificant
JAKFHU010000500.1	35.8	0.430464	M	nonsignificant
JAKFHU010000500.1	35.9	0.0165016	M	nonsignificant
JAKFHU010000500.1	38.7	0.306931	M	nonsignificant
JAKFHU010000500.1	38.3	0.419142	F	nonsignificant
JAKFHU010000500.1	40.9	0.50495	F	nonsignificant
JAKFHU010000500.1	39.9	0.481848	F	nonsignificant
JAKFHU010000500.1	37.2	0.481848	F	nonsignificant
JAKFHU010000500.1	38.1	0.50495	F	nonsignificant
JAKFHU010000500.1	42.9	0.519868	F	nonsignificant
JAKFHU010000500.1	36.7	0.508251	F	nonsignificant
JAKFHU010000500.1	38	0.50495	F	nonsignificant
JAKFHU010000500.1	39.1	0.50495	F	nonsignificant
JAKFHU010000500.1	39.7	0.0165016	F	nonsignificant
JAKFHU010000500.1	39.4	0.488449	F	nonsignificant
JAKFHU010000500.1	36.4	0.0165016	F	nonsignificant
JAKFHU010000500.1	37.9	0.287129	F	nonsignificant
JAKFHU010000502.1	35.9	0.385857	M	nonsignificant
JAKFHU010000502.1	37.2	0.356906	M	nonsignificant
JAKFHU010000502.1	29	0.503318	M	nonsignificant
JAKFHU010000502.1	37.3	0.376364	M	nonsignificant
JAKFHU010000502.1	33.6	0.393264	M	nonsignificant
JAKFHU010000502.1	36.9	0.456656	F	nonsignificant
JAKFHU010000502.1	38.5	0.0256167	F	nonsignificant
JAKFHU010000502.1	35.4	0.319088	F	nonsignificant
JAKFHU010000502.1	30.8	0.272167	F	nonsignificant
JAKFHU010000502.1	34.8	0.0275142	F	nonsignificant
JAKFHU010000502.1	40.3	0.343291	F	nonsignificant
JAKFHU010000502.1	33.2	0.41118	F	nonsignificant
JAKFHU010000502.1	36.4	0.388994	F	nonsignificant
JAKFHU010000502.1	38.1	0.251778	F	nonsignificant
JAKFHU010000502.1	35.2	0.406442	F	nonsignificant
JAKFHU010000502.1	40.6	0.401138	F	nonsignificant
JAKFHU010000502.1	37.3	0.430332	F	nonsignificant
JAKFHU010000502.1	35.2	0.356872	F	nonsignificant
JAKFHU010000530.1	39	0.409763	M	nonsignificant
JAKFHU010000530.1	40.2	0.405919	M	nonsignificant
JAKFHU010000530.1	36.1	0.438229	M	nonsignificant
JAKFHU010000530.1	39.1	0.419637	M	nonsignificant
JAKFHU010000530.1	38.5	0.377053	M	nonsignificant
JAKFHU010000530.1	38.6	0.306687	F	nonsignificant
JAKFHU010000530.1	42.2	0.35364	F	nonsignificant
JAKFHU010000530.1	39.1	0.373771	F	nonsignificant
JAKFHU010000530.1	36	0.418205	F	nonsignificant
JAKFHU010000530.1	39.1	0.381333	F	nonsignificant
JAKFHU010000530.1	43.8	0.429158	F	nonsignificant
JAKFHU010000530.1	37.8	0.435981	F	nonsignificant
JAKFHU010000530.1	39.4	0.360514	F	nonsignificant
JAKFHU010000530.1	41.1	0.376337	F	nonsignificant
JAKFHU010000530.1	42.4	0.416829	F	nonsignificant
JAKFHU010000530.1	41.9	0.434266	F	nonsignificant
JAKFHU010000530.1	39.2	0.299633	F	nonsignificant
JAKFHU010000530.1	39.5	0.436426	F	nonsignificant
JAKFHU010000573.1	35.3	0.353226	M	nonsignificant
JAKFHU010000573.1	36.5	0.343548	M	nonsignificant
JAKFHU010000573.1	34.2	0.182258	M	nonsignificant
JAKFHU010000573.1	34.8	0.0322581	M	nonsignificant
JAKFHU010000573.1	34.7	0.209677	M	nonsignificant
JAKFHU010000573.1	35.3	0.256452	F	nonsignificant
JAKFHU010000573.1	38.3	0.493548	F	nonsignificant
JAKFHU010000573.1	36.4	0.491935	F	nonsignificant
JAKFHU010000573.1	34	0.353226	F	nonsignificant
JAKFHU010000573.1	35.6	0.356452	F	nonsignificant
JAKFHU010000573.1	39.5	0.490323	F	nonsignificant
JAKFHU010000573.1	34.7	0.183871	F	nonsignificant
JAKFHU010000573.1	36.2	0.182258	F	nonsignificant
JAKFHU010000573.1	37.4	0.353226	F	nonsignificant
JAKFHU010000573.1	38.1	0.285484	F	nonsignificant
JAKFHU010000573.1	37.9	0.43871	F	nonsignificant
JAKFHU010000573.1	35.7	0.245161	F	nonsignificant
JAKFHU010000573.1	35.3	0.18871	F	nonsignificant
JAKFHU010000585.1	37.4	0.341174	M	nonsignificant
JAKFHU010000585.1	37.8	0.32134	M	nonsignificant
JAKFHU010000585.1	36.8	0.337757	M	nonsignificant
JAKFHU010000585.1	36.6	0.0555472	M	nonsignificant
JAKFHU010000585.1	37.8	0.361796	M	nonsignificant
JAKFHU010000585.1	36.8	0.350815	F	nonsignificant
JAKFHU010000585.1	38.6	0.357767	F	nonsignificant
JAKFHU010000585.1	37.3	0.387737	F	nonsignificant
JAKFHU010000585.1	35.4	0.385421	F	nonsignificant
JAKFHU010000585.1	38.3	0.282203	F	nonsignificant
JAKFHU010000585.1	40	0.264737	F	nonsignificant
JAKFHU010000585.1	37.5	0.346651	F	nonsignificant
JAKFHU010000585.1	37.9	0.33703	F	nonsignificant
JAKFHU010000585.1	38.8	0.389996	F	nonsignificant
JAKFHU010000585.1	47.6	0.275255	F	nonsignificant
JAKFHU010000585.1	38	0.358709	F	nonsignificant
JAKFHU010000585.1	42.5	0.275604	F	nonsignificant
JAKFHU010000585.1	37	0.385001	F	nonsignificant
JAKFHU010000596.1	47.2	0.575158	M	nonsignificant
JAKFHU010000596.1	48.3	0.495277	M	nonsignificant
JAKFHU010000596.1	43.7	0.560306	M	nonsignificant
JAKFHU010000596.1	46.8	0.545659	M	nonsignificant
JAKFHU010000596.1	46.7	0.567957	M	nonsignificant
JAKFHU010000596.1	46.7	0.527215	F	nonsignificant
JAKFHU010000596.1	51.8	0.534413	F	nonsignificant
JAKFHU010000596.1	48.1	0.533063	F	nonsignificant
JAKFHU010000596.1	42.5	0.437697	F	nonsignificant
JAKFHU010000596.1	46.8	0.574449	F	nonsignificant
JAKFHU010000596.1	52.1	0.311881	F	nonsignificant
JAKFHU010000596.1	46	0.574257	F	nonsignificant
JAKFHU010000596.1	47.8	0.496176	F	nonsignificant
JAKFHU010000596.1	49.1	0.435448	F	nonsignificant
JAKFHU010000596.1	49.7	0.555606	F	nonsignificant
JAKFHU010000596.1	50.2	0.559856	F	nonsignificant
JAKFHU010000596.1	46.4	0.584083	F	nonsignificant
JAKFHU010000596.1	46.4	0.394512	F	nonsignificant
JAKFHU010000600.1	36.5	0.359441	M	nonsignificant
JAKFHU010000600.1	36.8	0.34735	M	nonsignificant
JAKFHU010000600.1	35.5	0.359626	M	nonsignificant
JAKFHU010000600.1	35.9	0.309556	M	nonsignificant
JAKFHU010000600.1	36.8	0.356202	M	nonsignificant
JAKFHU010000600.1	36.5	0.369418	F	nonsignificant
JAKFHU010000600.1	38.3	0.356901	F	nonsignificant
JAKFHU010000600.1	36.6	0.362564	F	nonsignificant
JAKFHU010000600.1	34.7	0.349455	F	nonsignificant
JAKFHU010000600.1	37.1	0.362373	F	nonsignificant
JAKFHU010000600.1	38.7	0.216267	F	nonsignificant
JAKFHU010000600.1	36.1	0.367241	F	nonsignificant
JAKFHU010000600.1	36.8	0.363679	F	nonsignificant
JAKFHU010000600.1	38.4	0.322994	F	nonsignificant
JAKFHU010000600.1	40.8	0.363196	F	nonsignificant
JAKFHU010000600.1	36.7	0.230219	F	nonsignificant
JAKFHU010000600.1	36.6	0.360912	F	nonsignificant
JAKFHU010000600.1	36.1	0.350517	F	nonsignificant
JAKFHU010000601.1	35.1	0.129213	M	nonsignificant
JAKFHU010000601.1	37.8	0.617978	M	nonsignificant
JAKFHU010000601.1	30	0.151685	M	nonsignificant
JAKFHU010000601.1	37.6	0.325843	M	nonsignificant
JAKFHU010000601.1	34.8	0.337079	M	nonsignificant
JAKFHU010000601.1	35.7	0.314607	F	nonsignificant
JAKFHU010000601.1	42	0.331461	F	nonsignificant
JAKFHU010000601.1	35.9	0.365169	F	nonsignificant
JAKFHU010000601.1	30.9	0.359551	F	nonsignificant
JAKFHU010000601.1	35.3	0.353933	F	nonsignificant
JAKFHU010000601.1	41.4	0.331461	F	nonsignificant
JAKFHU010000601.1	32.4	0.320225	F	nonsignificant
JAKFHU010000601.1	36.2	0.331461	F	nonsignificant
JAKFHU010000601.1	38.8	0.353933	F	nonsignificant
JAKFHU010000601.1	35.7	0.314607	F	nonsignificant
JAKFHU010000601.1	38.1	0.117978	F	nonsignificant
JAKFHU010000601.1	36	0.337079	F	nonsignificant
JAKFHU010000601.1	36.2	0.359551	F	nonsignificant
JAKFHU010000610.1	330.5	0.837104	M	nonsignificant
JAKFHU010000610.1	256.5	0.865766	M	nonsignificant
JAKFHU010000610.1	317.2	0.842676	M	nonsignificant
JAKFHU010000610.1	295.3	0.824593	M	nonsignificant
JAKFHU010000610.1	267.3	0.862162	M	nonsignificant
JAKFHU010000610.1	268.4	0.855856	F	nonsignificant
JAKFHU010000610.1	305.8	0.845807	F	nonsignificant
JAKFHU010000610.1	278.1	0.844144	F	nonsignificant
JAKFHU010000610.1	310.3	0.859079	F	nonsignificant
JAKFHU010000610.1	342.3	0.839784	F	nonsignificant
JAKFHU010000610.1	307.8	0.849414	F	nonsignificant
JAKFHU010000610.1	320.8	0.835284	F	nonsignificant
JAKFHU010000610.1	254.6	0.88698	F	nonsignificant
JAKFHU010000610.1	369.6	0.837692	F	nonsignificant
JAKFHU010000610.1	291.9	0.843243	F	nonsignificant
JAKFHU010000610.1	312.9	0.838593	F	nonsignificant
JAKFHU010000610.1	268.9	0.851852	F	nonsignificant
JAKFHU010000610.1	291.5	0.834986	F	nonsignificant
JAKFHU010000614.1	111.7	0.688136	M	nonsignificant
JAKFHU010000614.1	96.5	0.682486	M	nonsignificant
JAKFHU010000614.1	107.4	0.683616	M	nonsignificant
JAKFHU010000614.1	109.8	0.707345	M	nonsignificant
JAKFHU010000614.1	97.6	0.732203	M	nonsignificant
JAKFHU010000614.1	103.5	0.744344	F	nonsignificant
JAKFHU010000614.1	122.5	0.706215	F	nonsignificant
JAKFHU010000614.1	112.1	0.728507	F	nonsignificant
JAKFHU010000614.1	109.6	0.699774	F	nonsignificant
JAKFHU010000614.1	124.8	0.712018	F	nonsignificant
JAKFHU010000614.1	112.9	0.616516	F	nonsignificant
JAKFHU010000614.1	111.6	0.683258	F	nonsignificant
JAKFHU010000614.1	101.9	0.696045	F	nonsignificant
JAKFHU010000614.1	131.6	0.703955	F	nonsignificant
JAKFHU010000614.1	112.9	0.622599	F	nonsignificant
JAKFHU010000614.1	115.2	0.71219	F	nonsignificant
JAKFHU010000614.1	99.1	0.640271	F	nonsignificant
JAKFHU010000614.1	101.2	0.706215	F	nonsignificant
JAKFHU010000615.1	61.6	0.621556	M	nonsignificant
JAKFHU010000615.1	68.4	0.573744	M	nonsignificant
JAKFHU010000615.1	52.4	0.5859	M	nonsignificant
JAKFHU010000615.1	65.6	0.520049	M	nonsignificant
JAKFHU010000615.1	59.1	0.57056	M	nonsignificant
JAKFHU010000615.1	55.3	0.545197	F	nonsignificant
JAKFHU010000615.1	66.3	0.579992	F	nonsignificant
JAKFHU010000615.1	57.8	0.587901	F	nonsignificant
JAKFHU010000615.1	55.6	0.55452	F	nonsignificant
JAKFHU010000615.1	55.8	0.566558	F	nonsignificant
JAKFHU010000615.1	61	0.455357	F	nonsignificant
JAKFHU010000615.1	54	0.60778	F	nonsignificant
JAKFHU010000615.1	62.5	0.60778	F	nonsignificant
JAKFHU010000615.1	62.2	0.563437	F	nonsignificant
JAKFHU010000615.1	75.2	0.575426	F	nonsignificant
JAKFHU010000615.1	61.6	0.509748	F	nonsignificant
JAKFHU010000615.1	65	0.604623	F	nonsignificant
JAKFHU010000615.1	54.9	0.58783	F	nonsignificant
JAKFHU010000624.1	34.8	0.273671	M	nonsignificant
JAKFHU010000624.1	36.9	0.405268	M	nonsignificant
JAKFHU010000624.1	32.7	0.278481	M	nonsignificant
JAKFHU010000624.1	35.3	0.166624	M	nonsignificant
JAKFHU010000624.1	35.2	0.357306	M	nonsignificant
JAKFHU010000624.1	35.8	0.403646	F	nonsignificant
JAKFHU010000624.1	37.7	0.32245	F	nonsignificant
JAKFHU010000624.1	35.7	0.351392	F	nonsignificant
JAKFHU010000624.1	33.2	0.353254	F	nonsignificant
JAKFHU010000624.1	35	0.319413	F	nonsignificant
JAKFHU010000624.1	38.7	0.387988	F	nonsignificant
JAKFHU010000624.1	33.8	0.274937	F	nonsignificant
JAKFHU010000624.1	35.4	0.276962	F	nonsignificant
JAKFHU010000624.1	37.7	0.353507	F	nonsignificant
JAKFHU010000624.1	38.5	0.387187	F	nonsignificant
JAKFHU010000624.1	37.2	0.320931	F	nonsignificant
JAKFHU010000624.1	35.8	0.309192	F	nonsignificant
JAKFHU010000624.1	35.3	0.354341	F	nonsignificant
JAKFHU010000633.1	36.7	0.370078	M	nonsignificant
JAKFHU010000633.1	36.6	0.412321	M	nonsignificant
JAKFHU010000633.1	37.9	0.414008	M	nonsignificant
JAKFHU010000633.1	36.3	0.416648	M	nonsignificant
JAKFHU010000633.1	37.9	0.408939	M	nonsignificant
JAKFHU010000633.1	37.2	0.433241	F	nonsignificant
JAKFHU010000633.1	38.6	0.351934	F	nonsignificant
JAKFHU010000633.1	37.2	0.33982	F	nonsignificant
JAKFHU010000633.1	35.9	0.409096	F	nonsignificant
JAKFHU010000633.1	37.9	0.355714	F	nonsignificant
JAKFHU010000633.1	39.7	0.382768	F	nonsignificant
JAKFHU010000633.1	37.7	0.413367	F	nonsignificant
JAKFHU010000633.1	37.5	0.438132	F	nonsignificant
JAKFHU010000633.1	38.8	0.414813	F	nonsignificant
JAKFHU010000633.1	41.4	0.178675	F	nonsignificant
JAKFHU010000633.1	36.9	0.303425	F	nonsignificant
JAKFHU010000633.1	37.1	0.353013	F	nonsignificant
JAKFHU010000633.1	36.8	0.371219	F	nonsignificant
JAKFHU010000640.1	40.5	0.459083	M	nonsignificant
JAKFHU010000640.1	43.2	0.45581	M	nonsignificant
JAKFHU010000640.1	36.8	0.416052	M	nonsignificant
JAKFHU010000640.1	40.4	0.522913	M	nonsignificant
JAKFHU010000640.1	39.8	0.473382	M	nonsignificant
JAKFHU010000640.1	40.3	0.335246	F	nonsignificant
JAKFHU010000640.1	42.7	0.231588	F	nonsignificant
JAKFHU010000640.1	41.5	0.448361	F	nonsignificant
JAKFHU010000640.1	36.3	0.397215	F	nonsignificant
JAKFHU010000640.1	40.7	0.383292	F	nonsignificant
JAKFHU010000640.1	46.5	0.440622	F	nonsignificant
JAKFHU010000640.1	38.6	0.487725	F	nonsignificant
JAKFHU010000640.1	39.8	0.47054	F	nonsignificant
JAKFHU010000640.1	43.9	0.482787	F	nonsignificant
JAKFHU010000640.1	42.6	0.467267	F	nonsignificant
JAKFHU010000640.1	46	0.427518	F	nonsignificant
JAKFHU010000640.1	42.9	0.494262	F	nonsignificant
JAKFHU010000640.1	41.3	0.452459	F	nonsignificant
JAKFHU010000642.1	63.9	0.765358	M	nonsignificant
JAKFHU010000642.1	62.8	0.841079	M	nonsignificant
JAKFHU010000642.1	66.2	0.747678	M	nonsignificant
JAKFHU010000642.1	62.8	0.769484	M	nonsignificant
JAKFHU010000642.1	64.7	0.758538	M	nonsignificant
JAKFHU010000642.1	62.8	0.752627	F	nonsignificant
JAKFHU010000642.1	68.7	0.762819	F	nonsignificant
JAKFHU010000642.1	66.1	0.768654	F	nonsignificant
JAKFHU010000642.1	60.4	0.75922	F	nonsignificant
JAKFHU010000642.1	66.7	0.755096	F	nonsignificant
JAKFHU010000642.1	71.2	0.768307	F	nonsignificant
JAKFHU010000642.1	65.5	0.758621	F	nonsignificant
JAKFHU010000642.1	67.1	0.755776	F	nonsignificant
JAKFHU010000642.1	68.4	0.764388	F	nonsignificant
JAKFHU010000642.1	75.8	0.830534	F	nonsignificant
JAKFHU010000642.1	67.1	0.734853	F	nonsignificant
JAKFHU010000642.1	63.6	0.752624	F	nonsignificant
JAKFHU010000642.1	64.7	0.765658	F	nonsignificant
JAKFHU010000658.1	35.8	0.452282	M	nonsignificant
JAKFHU010000658.1	36.3	0.0228216	M	nonsignificant
JAKFHU010000658.1	30.7	0.454357	M	nonsignificant
JAKFHU010000658.1	35.9	0.0165975	M	nonsignificant
JAKFHU010000658.1	35	0.541667	M	nonsignificant
JAKFHU010000658.1	35.5	0.00623701	F	nonsignificant
JAKFHU010000658.1	39.5	0.363071	F	nonsignificant
JAKFHU010000658.1	36.8	0.496881	F	nonsignificant
JAKFHU010000658.1	32	0.506224	F	nonsignificant
JAKFHU010000658.1	36.1	0.544699	F	nonsignificant
JAKFHU010000658.1	40.3	0.413721	F	nonsignificant
JAKFHU010000658.1	34	0.454357	F	nonsignificant
JAKFHU010000658.1	36.5	0.456432	F	nonsignificant
JAKFHU010000658.1	39.1	0.506224	F	nonsignificant
JAKFHU010000658.1	37	0.441909	F	nonsignificant
JAKFHU010000658.1	39.4	0.360996	F	nonsignificant
JAKFHU010000658.1	36.2	0.026971	F	nonsignificant
JAKFHU010000658.1	36	0.446058	F	nonsignificant
JAKFHU010000661.1	45.1	0.440724	M	nonsignificant
JAKFHU010000661.1	45.3	0.453919	M	nonsignificant
JAKFHU010000661.1	43.5	0.440399	M	nonsignificant
JAKFHU010000661.1	44.2	0.420155	M	nonsignificant
JAKFHU010000661.1	45.2	0.419361	M	nonsignificant
JAKFHU010000661.1	44.9	0.450835	F	nonsignificant
JAKFHU010000661.1	47.9	0.421945	F	nonsignificant
JAKFHU010000661.1	45.9	0.450755	F	nonsignificant
JAKFHU010000661.1	42.7	0.421606	F	nonsignificant
JAKFHU010000661.1	45	0.276477	F	nonsignificant
JAKFHU010000661.1	48.1	0.125983	F	nonsignificant
JAKFHU010000661.1	44.5	0.438328	F	nonsignificant
JAKFHU010000661.1	45.7	0.424395	F	nonsignificant
JAKFHU010000661.1	47.4	0.431033	F	nonsignificant
JAKFHU010000661.1	49.7	0.124139	F	nonsignificant
JAKFHU010000661.1	46.5	0.414488	F	nonsignificant
JAKFHU010000661.1	45.3	0.470541	F	nonsignificant
JAKFHU010000661.1	45.1	0.460288	F	nonsignificant
JAKFHU010000687.1	39.8	0.475291	M	nonsignificant
JAKFHU010000687.1	39.5	0.107558	M	nonsignificant
JAKFHU010000687.1	33.6	0.524709	M	nonsignificant
JAKFHU010000687.1	39.9	0.485465	M	nonsignificant
JAKFHU010000687.1	37.3	0.422965	M	nonsignificant
JAKFHU010000687.1	37.5	0.123547	F	nonsignificant
JAKFHU010000687.1	41.7	0.486919	F	nonsignificant
JAKFHU010000687.1	38.2	0.422965	F	nonsignificant
JAKFHU010000687.1	34.8	0.139535	F	nonsignificant
JAKFHU010000687.1	37.6	0.430233	F	nonsignificant
JAKFHU010000687.1	41	0.412791	F	nonsignificant
JAKFHU010000687.1	36.7	0.517442	F	nonsignificant
JAKFHU010000687.1	38.4	0.511628	F	nonsignificant
JAKFHU010000687.1	39.7	0.119186	F	nonsignificant
JAKFHU010000687.1	40.3	0.428779	F	nonsignificant
JAKFHU010000687.1	38.8	0.110465	F	nonsignificant
JAKFHU010000687.1	38.9	0.418605	F	nonsignificant
JAKFHU010000687.1	37.8	0.438953	F	nonsignificant
JAKFHU010000690.1	37.3	0.37716	M	nonsignificant
JAKFHU010000690.1	37	0.349778	M	nonsignificant
JAKFHU010000690.1	37.9	0.359358	M	nonsignificant
JAKFHU010000690.1	36.2	0.354531	M	nonsignificant
JAKFHU010000690.1	37.3	0.273041	M	nonsignificant
JAKFHU010000690.1	36.6	0.34472	F	nonsignificant
JAKFHU010000690.1	38.5	0.342355	F	nonsignificant
JAKFHU010000690.1	37.5	0.372013	F	nonsignificant
JAKFHU010000690.1	35.9	0.386596	F	nonsignificant
JAKFHU010000690.1	38.3	0.355113	F	nonsignificant
JAKFHU010000690.1	40.1	0.340671	F	nonsignificant
JAKFHU010000690.1	37.7	0.358182	F	nonsignificant
JAKFHU010000690.1	37.9	0.384515	F	nonsignificant
JAKFHU010000690.1	38.2	0.225203	F	nonsignificant
JAKFHU010000690.1	42.7	0.34161	F	nonsignificant
JAKFHU010000690.1	37.2	0.292409	F	nonsignificant
JAKFHU010000690.1	36.5	0.117695	F	nonsignificant
JAKFHU010000690.1	36.9	0.32907	F	nonsignificant
JAKFHU010000697.1	78.3	0.919665	M	nonsignificant
JAKFHU010000697.1	95.8	0.924152	M	nonsignificant
JAKFHU010000697.1	81.9	0.918439	M	nonsignificant
JAKFHU010000697.1	111.8	0.884985	M	nonsignificant
JAKFHU010000697.1	100.2	0.942506	M	nonsignificant
JAKFHU010000697.1	95.5	0.919917	F	nonsignificant
JAKFHU010000697.1	122.9	0.921628	F	nonsignificant
JAKFHU010000697.1	100.1	0.923863	F	nonsignificant
JAKFHU010000697.1	111	0.928128	F	nonsignificant
JAKFHU010000697.1	81.5	0.93228	F	nonsignificant
JAKFHU010000697.1	44.2	0.100778	F	nonsignificant
JAKFHU010000697.1	80	0.922076	F	nonsignificant
JAKFHU010000697.1	80.1	0.922441	F	nonsignificant
JAKFHU010000697.1	62.1	0.910217	F	nonsignificant
JAKFHU010000697.1	117.6	0.918561	F	nonsignificant
JAKFHU010000697.1	98.3	0.929362	F	nonsignificant
JAKFHU010000697.1	96.3	0.901801	F	nonsignificant
JAKFHU010000697.1	97.3	0.920365	F	nonsignificant
JAKFHU010000714.1	92.2	0.7674	M	nonsignificant
JAKFHU010000714.1	102.7	0.672219	M	nonsignificant
JAKFHU010000714.1	93.5	0.716667	M	nonsignificant
JAKFHU010000714.1	101.8	0.77619	M	nonsignificant
JAKFHU010000714.1	89.1	0.653778	M	nonsignificant
JAKFHU010000714.1	93.3	0.725758	F	nonsignificant
JAKFHU010000714.1	113.2	0.694048	F	nonsignificant
JAKFHU010000714.1	118.1	0.762046	F	nonsignificant
JAKFHU010000714.1	85.2	0.724569	F	nonsignificant
JAKFHU010000714.1	103.8	0.621429	F	nonsignificant
JAKFHU010000714.1	100.6	0.525283	F	nonsignificant
JAKFHU010000714.1	88.7	0.664485	F	nonsignificant
JAKFHU010000714.1	91.3	0.64069	F	nonsignificant
JAKFHU010000714.1	100.4	0.735277	F	nonsignificant
JAKFHU010000714.1	98.5	0.679358	F	nonsignificant
JAKFHU010000714.1	120.1	0.503272	F	nonsignificant
JAKFHU010000714.1	95.6	0.766805	F	nonsignificant
JAKFHU010000714.1	117.5	0.751933	F	nonsignificant
JAKFHU010000722.1	34.4	0.119565	M	nonsignificant
JAKFHU010000722.1	35.3	0.0711462	M	nonsignificant
JAKFHU010000722.1	31.4	0.119565	M	nonsignificant
JAKFHU010000722.1	33.9	0.0711462	M	nonsignificant
JAKFHU010000722.1	35.7	0.76581	M	nonsignificant
JAKFHU010000722.1	37	0.768775	F	nonsignificant
JAKFHU010000722.1	36.8	0.0909091	F	nonsignificant
JAKFHU010000722.1	37.4	0.772727	F	nonsignificant
JAKFHU010000722.1	32.9	0.768775	F	nonsignificant
JAKFHU010000722.1	34.1	0.105731	F	nonsignificant
JAKFHU010000722.1	37.2	0.0128459	F	nonsignificant
JAKFHU010000722.1	32.9	0.117589	F	nonsignificant
JAKFHU010000722.1	34.7	0.11166	F	nonsignificant
JAKFHU010000722.1	36.8	0.132411	F	nonsignificant
JAKFHU010000722.1	35.4	0.0108696	F	nonsignificant
JAKFHU010000722.1	41	0.764822	F	nonsignificant
JAKFHU010000722.1	34.3	0.0503953	F	nonsignificant
JAKFHU010000722.1	37	0.757905	F	nonsignificant
JAKFHU010000725.1	36.8	0.405729	M	nonsignificant
JAKFHU010000725.1	36.7	0.343302	M	nonsignificant
JAKFHU010000725.1	37.8	0.363914	M	nonsignificant
JAKFHU010000725.1	35.9	0.296677	M	nonsignificant
JAKFHU010000725.1	37.4	0.317809	M	nonsignificant
JAKFHU010000725.1	36.4	0.355444	F	nonsignificant
JAKFHU010000725.1	38.3	0.344549	F	nonsignificant
JAKFHU010000725.1	37.4	0.345293	F	nonsignificant
JAKFHU010000725.1	36	0.434468	F	nonsignificant
JAKFHU010000725.1	37.3	0.088722	F	nonsignificant
JAKFHU010000725.1	40	0.383183	F	nonsignificant
JAKFHU010000725.1	37.7	0.36447	F	nonsignificant
JAKFHU010000725.1	38	0.440845	F	nonsignificant
JAKFHU010000725.1	37.9	0.320033	F	nonsignificant
JAKFHU010000725.1	42.9	0.364294	F	nonsignificant
JAKFHU010000725.1	37	0.297094	F	nonsignificant
JAKFHU010000725.1	36.9	0.36504	F	nonsignificant
JAKFHU010000725.1	36.9	0.365165	F	nonsignificant
JAKFHU010000726.1	37	0.396947	M	nonsignificant
JAKFHU010000726.1	37	0.359152	M	nonsignificant
JAKFHU010000726.1	37.4	0.39991	M	nonsignificant
JAKFHU010000726.1	36.6	0.394672	M	nonsignificant
JAKFHU010000726.1	37.8	0.338596	M	nonsignificant
JAKFHU010000726.1	36.9	0.330797	F	nonsignificant
JAKFHU010000726.1	38.3	0.390029	F	nonsignificant
JAKFHU010000726.1	37.2	0.379399	F	nonsignificant
JAKFHU010000726.1	36	0.326894	F	nonsignificant
JAKFHU010000726.1	37.9	0.390257	F	nonsignificant
JAKFHU010000726.1	38	0.143497	F	nonsignificant
JAKFHU010000726.1	37.4	0.379107	F	nonsignificant
JAKFHU010000726.1	37.6	0.399825	F	nonsignificant
JAKFHU010000726.1	38.6	0.327582	F	nonsignificant
JAKFHU010000726.1	43	0.394605	F	nonsignificant
JAKFHU010000726.1	35.7	0.0637925	F	nonsignificant
JAKFHU010000726.1	37.1	0.30879	F	nonsignificant
JAKFHU010000726.1	36.5	0.379148	F	nonsignificant
JAKFHU010000729.1	35.6	0.350713	M	nonsignificant
JAKFHU010000729.1	37.1	0.321497	M	nonsignificant
JAKFHU010000729.1	32.1	0.343742	M	nonsignificant
JAKFHU010000729.1	35.7	0.279442	M	nonsignificant
JAKFHU010000729.1	35	0.355583	M	nonsignificant
JAKFHU010000729.1	36.3	0.359094	F	nonsignificant
JAKFHU010000729.1	38.9	0.29164	F	nonsignificant
JAKFHU010000729.1	36	0.362681	F	nonsignificant
JAKFHU010000729.1	33.1	0.307806	F	nonsignificant
JAKFHU010000729.1	35.8	0.309377	F	nonsignificant
JAKFHU010000729.1	39.1	0.169972	F	nonsignificant
JAKFHU010000729.1	34.1	0.356449	F	nonsignificant
JAKFHU010000729.1	36.4	0.350646	F	nonsignificant
JAKFHU010000729.1	38.3	0.278978	F	nonsignificant
JAKFHU010000729.1	37.6	0.320627	F	nonsignificant
JAKFHU010000729.1	38.6	0.381732	F	nonsignificant
JAKFHU010000729.1	36.3	0.303689	F	nonsignificant
JAKFHU010000729.1	35.9	0.319099	F	nonsignificant
JAKFHU010000733.1	42.9	0.551573	M	nonsignificant
JAKFHU010000733.1	44.2	0.499563	M	nonsignificant
JAKFHU010000733.1	42.9	0.637719	M	nonsignificant
JAKFHU010000733.1	44.5	0.517483	M	nonsignificant
JAKFHU010000733.1	44.5	0.542982	M	nonsignificant
JAKFHU010000733.1	42	0.45979	F	nonsignificant
JAKFHU010000733.1	51.6	0.607517	F	nonsignificant
JAKFHU010000733.1	45	0.435965	F	nonsignificant
JAKFHU010000733.1	43.2	0.492133	F	nonsignificant
JAKFHU010000733.1	45.7	0.597368	F	nonsignificant
JAKFHU010000733.1	49.5	0.579178	F	nonsignificant
JAKFHU010000733.1	44.4	0.599649	F	nonsignificant
JAKFHU010000733.1	45	0.673951	F	nonsignificant
JAKFHU010000733.1	48.1	0.535088	F	nonsignificant
JAKFHU010000733.1	47	0.516608	F	nonsignificant
JAKFHU010000733.1	49	0.629371	F	nonsignificant
JAKFHU010000733.1	43.5	0.514436	F	nonsignificant
JAKFHU010000733.1	45	0.464035	F	nonsignificant
JAKFHU010000741.1	39.8	0.437834	M	nonsignificant
JAKFHU010000741.1	40	0.405856	M	nonsignificant
JAKFHU010000741.1	36.6	0.439156	M	nonsignificant
JAKFHU010000741.1	39.8	0.407965	M	nonsignificant
JAKFHU010000741.1	38.4	0.343863	M	nonsignificant
JAKFHU010000741.1	38.9	0.380107	F	nonsignificant
JAKFHU010000741.1	42.5	0.357694	F	nonsignificant
JAKFHU010000741.1	39.8	0.399241	F	nonsignificant
JAKFHU010000741.1	36.6	0.37381	F	nonsignificant
JAKFHU010000741.1	39.3	0.355764	F	nonsignificant
JAKFHU010000741.1	43.8	0.400746	F	nonsignificant
JAKFHU010000741.1	38.7	0.424621	F	nonsignificant
JAKFHU010000741.1	40.4	0.445023	F	nonsignificant
JAKFHU010000741.1	41.6	0.372636	F	nonsignificant
JAKFHU010000741.1	42.6	0.414603	F	nonsignificant
JAKFHU010000741.1	41.5	0.3668	F	nonsignificant
JAKFHU010000741.1	39.5	0.362367	F	nonsignificant
JAKFHU010000741.1	39	0.403435	F	nonsignificant
JAKFHU010000743.1	56.8	0.553486	M	nonsignificant
JAKFHU010000743.1	54.2	0.310096	M	nonsignificant
JAKFHU010000743.1	54.8	0.554087	M	nonsignificant
JAKFHU010000743.1	54.3	0.532812	M	nonsignificant
JAKFHU010000743.1	51.9	0.602286	M	nonsignificant
JAKFHU010000743.1	51.9	0.608303	F	nonsignificant
JAKFHU010000743.1	58.7	0.509615	F	nonsignificant
JAKFHU010000743.1	53.9	0.511418	F	nonsignificant
JAKFHU010000743.1	55	0.540036	F	nonsignificant
JAKFHU010000743.1	59.2	0.387853	F	nonsignificant
JAKFHU010000743.1	57.6	0.0716005	F	nonsignificant
JAKFHU010000743.1	56.5	0.551082	F	nonsignificant
JAKFHU010000743.1	50.3	0.349579	F	nonsignificant
JAKFHU010000743.1	63.5	0.537628	F	nonsignificant
JAKFHU010000743.1	55.7	0.0817799	F	nonsignificant
JAKFHU010000743.1	59.6	0.423586	F	nonsignificant
JAKFHU010000743.1	53.1	0.0932051	F	nonsignificant
JAKFHU010000743.1	56.4	0.457882	F	nonsignificant
JAKFHU010000747.1	41.2	0.417938	M	nonsignificant
JAKFHU010000747.1	41.1	0.342232	M	nonsignificant
JAKFHU010000747.1	41.3	0.393179	M	nonsignificant
JAKFHU010000747.1	39.8	0.362305	M	nonsignificant
JAKFHU010000747.1	41.3	0.316106	M	nonsignificant
JAKFHU010000747.1	40.8	0.380231	F	nonsignificant
JAKFHU010000747.1	43.1	0.370257	F	nonsignificant
JAKFHU010000747.1	41.5	0.417409	F	nonsignificant
JAKFHU010000747.1	39.7	0.432118	F	nonsignificant
JAKFHU010000747.1	41.9	0.363947	F	nonsignificant
JAKFHU010000747.1	44.8	0.350562	F	nonsignificant
JAKFHU010000747.1	41.1	0.428766	F	nonsignificant
JAKFHU010000747.1	41.6	0.423124	F	nonsignificant
JAKFHU010000747.1	41.5	0.0662227	F	nonsignificant
JAKFHU010000747.1	47.1	0.340373	F	nonsignificant
JAKFHU010000747.1	42.1	0.335979	F	nonsignificant
JAKFHU010000747.1	40.8	0.400619	F	nonsignificant
JAKFHU010000747.1	41	0.410934	F	nonsignificant
JAKFHU010000752.1	51	0.605064	M	nonsignificant
JAKFHU010000752.1	55.2	0.684808	M	nonsignificant
JAKFHU010000752.1	47.3	0.595317	M	nonsignificant
JAKFHU010000752.1	52.8	0.565783	M	nonsignificant
JAKFHU010000752.1	51.3	0.6326	M	nonsignificant
JAKFHU010000752.1	50.6	0.64607	F	nonsignificant
JAKFHU010000752.1	55.1	0.588931	F	nonsignificant
JAKFHU010000752.1	50.6	0.606957	F	nonsignificant
JAKFHU010000752.1	47.6	0.643956	F	nonsignificant
JAKFHU010000752.1	52.1	0.677625	F	nonsignificant
JAKFHU010000752.1	60.7	0.597633	F	nonsignificant
JAKFHU010000752.1	50.4	0.579707	F	nonsignificant
JAKFHU010000752.1	53.7	0.588778	F	nonsignificant
JAKFHU010000752.1	58.8	0.704755	F	nonsignificant
JAKFHU010000752.1	54.4	0.566391	F	nonsignificant
JAKFHU010000752.1	53.6	0.653264	F	nonsignificant
JAKFHU010000752.1	54	0.619645	F	nonsignificant
JAKFHU010000752.1	52.6	0.56389	F	nonsignificant
JAKFHU010000768.1	47.5	0.474522	M	nonsignificant
JAKFHU010000768.1	48.6	0.469068	M	nonsignificant
JAKFHU010000768.1	45.8	0.437655	M	nonsignificant
JAKFHU010000768.1	46.7	0.43475	M	nonsignificant
JAKFHU010000768.1	47	0.183151	M	nonsignificant
JAKFHU010000768.1	46.7	0.478758	F	nonsignificant
JAKFHU010000768.1	52.2	0.514662	F	nonsignificant
JAKFHU010000768.1	48.6	0.465937	F	nonsignificant
JAKFHU010000768.1	44.8	0.464694	F	nonsignificant
JAKFHU010000768.1	49	0.473658	F	nonsignificant
JAKFHU010000768.1	52.4	0.342118	F	nonsignificant
JAKFHU010000768.1	46.4	0.431197	F	nonsignificant
JAKFHU010000768.1	48	0.472886	F	nonsignificant
JAKFHU010000768.1	51.5	0.465076	F	nonsignificant
JAKFHU010000768.1	52.4	0.455155	F	nonsignificant
JAKFHU010000768.1	50.7	0.432406	F	nonsignificant
JAKFHU010000768.1	47.7	0.39071	F	nonsignificant
JAKFHU010000768.1	47	0.498509	F	nonsignificant
JAKFHU010000776.1	36.1	0.390047	M	nonsignificant
JAKFHU010000776.1	37.1	0.339225	M	nonsignificant
JAKFHU010000776.1	33.6	0.400078	M	nonsignificant
JAKFHU010000776.1	36.1	0.372393	M	nonsignificant
JAKFHU010000776.1	35.6	0.356404	M	nonsignificant
JAKFHU010000776.1	36.2	0.368592	F	nonsignificant
JAKFHU010000776.1	38.8	0.350675	F	nonsignificant
JAKFHU010000776.1	36.2	0.372237	F	nonsignificant
JAKFHU010000776.1	33.7	0.371674	F	nonsignificant
JAKFHU010000776.1	36	0.351851	F	nonsignificant
JAKFHU010000776.1	39.5	0.304922	F	nonsignificant
JAKFHU010000776.1	35	0.397436	F	nonsignificant
JAKFHU010000776.1	36.7	0.397564	F	nonsignificant
JAKFHU010000776.1	37.9	0.319914	F	nonsignificant
JAKFHU010000776.1	39	0.323017	F	nonsignificant
JAKFHU010000776.1	37.1	0.0898052	F	nonsignificant
JAKFHU010000776.1	36.3	0.363991	F	nonsignificant
JAKFHU010000776.1	36	0.395913	F	nonsignificant
JAKFHU010000781.1	51.7	0.589385	M	nonsignificant
JAKFHU010000781.1	51.8	0.776224	M	nonsignificant
JAKFHU010000781.1	46.6	0.751397	M	nonsignificant
JAKFHU010000781.1	50.6	0.755587	M	nonsignificant
JAKFHU010000781.1	54.3	0.756643	M	nonsignificant
JAKFHU010000781.1	49.2	0.706704	F	nonsignificant
JAKFHU010000781.1	55.8	0.567039	F	nonsignificant
JAKFHU010000781.1	53.7	0.783217	F	nonsignificant
JAKFHU010000781.1	48.5	0.761173	F	nonsignificant
JAKFHU010000781.1	51.6	0.744413	F	nonsignificant
JAKFHU010000781.1	59.7	0.787709	F	nonsignificant
JAKFHU010000781.1	49.9	0.560056	F	nonsignificant
JAKFHU010000781.1	53	0.75838	F	nonsignificant
JAKFHU010000781.1	53.4	0.759104	F	nonsignificant
JAKFHU010000781.1	56.5	0.560056	F	nonsignificant
JAKFHU010000781.1	52	0.629888	F	nonsignificant
JAKFHU010000781.1	51.8	0.567039	F	nonsignificant
JAKFHU010000781.1	49.6	0.772346	F	nonsignificant
JAKFHU010000798.1	133.7	0.810694	M	nonsignificant
JAKFHU010000798.1	122.5	0.816474	M	nonsignificant
JAKFHU010000798.1	128.6	0.794798	M	nonsignificant
JAKFHU010000798.1	123.2	0.846821	M	nonsignificant
JAKFHU010000798.1	122.3	0.810694	M	nonsignificant
JAKFHU010000798.1	110.6	0.802023	F	nonsignificant
JAKFHU010000798.1	136.8	0.809249	F	nonsignificant
JAKFHU010000798.1	125	0.799133	F	nonsignificant
JAKFHU010000798.1	127.4	0.84104	F	nonsignificant
JAKFHU010000798.1	135.6	0.851156	F	nonsignificant
JAKFHU010000798.1	138.5	0.82659	F	nonsignificant
JAKFHU010000798.1	130.3	0.854046	F	nonsignificant
JAKFHU010000798.1	118.3	0.843931	F	nonsignificant
JAKFHU010000798.1	149.4	0.83815	F	nonsignificant
JAKFHU010000798.1	127.1	0.839595	F	nonsignificant
JAKFHU010000798.1	138.4	0.819364	F	nonsignificant
JAKFHU010000798.1	114.3	0.803468	F	nonsignificant
JAKFHU010000798.1	129.7	0.807803	F	nonsignificant
JAKFHU010000809.1	96.9	0.632966	M	nonsignificant
JAKFHU010000809.1	98.1	0.650337	M	nonsignificant
JAKFHU010000809.1	92.8	0.627451	M	nonsignificant
JAKFHU010000809.1	95.3	0.622549	M	nonsignificant
JAKFHU010000809.1	96.3	0.630288	M	nonsignificant
JAKFHU010000809.1	93.4	0.612132	F	nonsignificant
JAKFHU010000809.1	99.9	0.605392	F	nonsignificant
JAKFHU010000809.1	97	0.642376	F	nonsignificant
JAKFHU010000809.1	90.2	0.689761	F	nonsignificant
JAKFHU010000809.1	100.8	0.630901	F	nonsignificant
JAKFHU010000809.1	109	0.580783	F	nonsignificant
JAKFHU010000809.1	99	0.635028	F	nonsignificant
JAKFHU010000809.1	103.9	0.592162	F	nonsignificant
JAKFHU010000809.1	97.9	0.651134	F	nonsignificant
JAKFHU010000809.1	107.7	0.590074	F	nonsignificant
JAKFHU010000809.1	93.7	0.623393	F	nonsignificant
JAKFHU010000809.1	96.5	0.678922	F	nonsignificant
JAKFHU010000809.1	93.1	0.655637	F	nonsignificant
JAKFHU010000834.1	116.2	0.878544	M	nonsignificant
JAKFHU010000834.1	115.8	0.846179	M	nonsignificant
JAKFHU010000834.1	111.2	0.859254	M	nonsignificant
JAKFHU010000834.1	115.8	0.809187	M	nonsignificant
JAKFHU010000834.1	117.3	0.825585	M	nonsignificant
JAKFHU010000834.1	112.9	0.84556	F	nonsignificant
JAKFHU010000834.1	129.5	0.839475	F	nonsignificant
JAKFHU010000834.1	121.4	0.845857	F	nonsignificant
JAKFHU010000834.1	110.5	0.816924	F	nonsignificant
JAKFHU010000834.1	119	0.831403	F	nonsignificant
JAKFHU010000834.1	132.4	0.874759	F	nonsignificant
JAKFHU010000834.1	115.1	0.817802	F	nonsignificant
JAKFHU010000834.1	119.5	0.83237	F	nonsignificant
JAKFHU010000834.1	126.3	0.82825	F	nonsignificant
JAKFHU010000834.1	130.9	0.806348	F	nonsignificant
JAKFHU010000834.1	123	0.817657	F	nonsignificant
JAKFHU010000834.1	120.7	0.793457	F	nonsignificant
JAKFHU010000834.1	114.9	0.825346	F	nonsignificant
JAKFHU010000846.1	36.1	0.393348	M	nonsignificant
JAKFHU010000846.1	36.7	0.372575	M	nonsignificant
JAKFHU010000846.1	35.4	0.41963	M	nonsignificant
JAKFHU010000846.1	35.6	0.398366	M	nonsignificant
JAKFHU010000846.1	36.5	0.355017	M	nonsignificant
JAKFHU010000846.1	36.4	0.386061	F	nonsignificant
JAKFHU010000846.1	38.9	0.419316	F	nonsignificant
JAKFHU010000846.1	36.7	0.414292	F	nonsignificant
JAKFHU010000846.1	34.6	0.355858	F	nonsignificant
JAKFHU010000846.1	36.8	0.380317	F	nonsignificant
JAKFHU010000846.1	39.5	0.317608	F	nonsignificant
JAKFHU010000846.1	35.9	0.393341	F	nonsignificant
JAKFHU010000846.1	37.3	0.398849	F	nonsignificant
JAKFHU010000846.1	38	0.393072	F	nonsignificant
JAKFHU010000846.1	40.4	0.288776	F	nonsignificant
JAKFHU010000846.1	37.6	0.23295	F	nonsignificant
JAKFHU010000846.1	36.2	0.0612754	F	nonsignificant
JAKFHU010000846.1	36.4	0.410529	F	nonsignificant
JAKFHU010000853.1	48.5	0.497942	M	nonsignificant
JAKFHU010000853.1	49.6	0.592078	M	nonsignificant
JAKFHU010000853.1	47.7	0.70679	M	nonsignificant
JAKFHU010000853.1	48.4	0.599588	M	nonsignificant
JAKFHU010000853.1	49.8	0.409465	M	nonsignificant
JAKFHU010000853.1	48.1	0.55018	F	nonsignificant
JAKFHU010000853.1	52.9	0.654321	F	nonsignificant
JAKFHU010000853.1	50.2	0.633745	F	nonsignificant
JAKFHU010000853.1	47	0.598765	F	nonsignificant
JAKFHU010000853.1	49	0.660494	F	nonsignificant
JAKFHU010000853.1	54.2	0.680556	F	nonsignificant
JAKFHU010000853.1	48.5	0.488169	F	nonsignificant
JAKFHU010000853.1	51	0.644547	F	nonsignificant
JAKFHU010000853.1	51.2	0.592898	F	nonsignificant
JAKFHU010000853.1	55.5	0.399897	F	nonsignificant
JAKFHU010000853.1	50.8	0.551724	F	nonsignificant
JAKFHU010000853.1	48.9	0.649177	F	nonsignificant
JAKFHU010000853.1	49.9	0.638889	F	nonsignificant
JAKFHU010000863.1	42.1	0.411893	M	nonsignificant
JAKFHU010000863.1	44.8	0.174603	M	nonsignificant
JAKFHU010000863.1	34.2	0.408532	M	nonsignificant
JAKFHU010000863.1	41.5	0.407086	M	nonsignificant
JAKFHU010000863.1	39.6	0.437951	M	nonsignificant
JAKFHU010000863.1	40	0.430014	F	nonsignificant
JAKFHU010000863.1	43.8	0.376812	F	nonsignificant
JAKFHU010000863.1	39.2	0.24564	F	nonsignificant
JAKFHU010000863.1	36.9	0.394224	F	nonsignificant
JAKFHU010000863.1	40.5	0.431769	F	nonsignificant
JAKFHU010000863.1	44.1	0.38378	F	nonsignificant
JAKFHU010000863.1	39.3	0.46315	F	nonsignificant
JAKFHU010000863.1	42.4	0.400433	F	nonsignificant
JAKFHU010000863.1	44.5	0.418234	F	nonsignificant
JAKFHU010000863.1	42	0.418655	F	nonsignificant
JAKFHU010000863.1	43.2	0.382225	F	nonsignificant
JAKFHU010000863.1	41.2	0.066426	F	nonsignificant
JAKFHU010000863.1	40.2	0.241504	F	nonsignificant
JAKFHU010000882.1	44.2	0.461664	M	nonsignificant
JAKFHU010000882.1	44.4	0.442377	M	nonsignificant
JAKFHU010000882.1	43.2	0.464111	M	nonsignificant
JAKFHU010000882.1	44.4	0.484334	M	nonsignificant
JAKFHU010000882.1	44.3	0.526685	M	nonsignificant
JAKFHU010000882.1	43.4	0.504328	F	nonsignificant
JAKFHU010000882.1	46.2	0.394578	F	nonsignificant
JAKFHU010000882.1	44.9	0.488163	F	nonsignificant
JAKFHU010000882.1	42.4	0.50727	F	nonsignificant
JAKFHU010000882.1	44.3	0.244085	F	nonsignificant
JAKFHU010000882.1	47.8	0.138032	F	nonsignificant
JAKFHU010000882.1	44.6	0.458163	F	nonsignificant
JAKFHU010000882.1	45.3	0.45938	F	nonsignificant
JAKFHU010000882.1	45.9	0.507594	F	nonsignificant
JAKFHU010000882.1	50.3	0.479354	F	nonsignificant
JAKFHU010000882.1	44.7	0.235928	F	nonsignificant
JAKFHU010000882.1	44.4	0.48661	F	nonsignificant
JAKFHU010000882.1	44	0.500326	F	nonsignificant
JAKFHU010000901.1	36.5	0.364987	M	nonsignificant
JAKFHU010000901.1	36.6	0.333842	M	nonsignificant
JAKFHU010000901.1	36.3	0.382566	M	nonsignificant
JAKFHU010000901.1	35.8	0.339301	M	nonsignificant
JAKFHU010000901.1	36.8	0.334636	M	nonsignificant
JAKFHU010000901.1	36.4	0.315405	F	nonsignificant
JAKFHU010000901.1	38.4	0.367715	F	nonsignificant
JAKFHU010000901.1	36.7	0.349487	F	nonsignificant
JAKFHU010000901.1	35.1	0.322945	F	nonsignificant
JAKFHU010000901.1	37.5	0.315147	F	nonsignificant
JAKFHU010000901.1	39.5	0.331732	F	nonsignificant
JAKFHU010000901.1	36.7	0.382773	F	nonsignificant
JAKFHU010000901.1	37.2	0.379484	F	nonsignificant
JAKFHU010000901.1	38.1	0.365972	F	nonsignificant
JAKFHU010000901.1	41.4	0.360478	F	nonsignificant
JAKFHU010000901.1	37.2	0.299729	F	nonsignificant
JAKFHU010000901.1	36.5	0.314381	F	nonsignificant
JAKFHU010000901.1	36.2	0.35041	F	nonsignificant
JAKFHU010000908.1	35.6	0.424987	M	nonsignificant
JAKFHU010000908.1	37.1	0.338052	M	nonsignificant
JAKFHU010000908.1	32.6	0.425732	M	nonsignificant
JAKFHU010000908.1	35.2	0.00774713	M	nonsignificant
JAKFHU010000908.1	35.4	0.360315	M	nonsignificant
JAKFHU010000908.1	36.2	0.349394	F	nonsignificant
JAKFHU010000908.1	38.9	0.377666	F	nonsignificant
JAKFHU010000908.1	35.9	0.37401	F	nonsignificant
JAKFHU010000908.1	32.9	0.381468	F	nonsignificant
JAKFHU010000908.1	35.7	0.364767	F	nonsignificant
JAKFHU010000908.1	39.1	0.326771	F	nonsignificant
JAKFHU010000908.1	34.5	0.356517	F	nonsignificant
JAKFHU010000908.1	36.4	0.425796	F	nonsignificant
JAKFHU010000908.1	38	0.183484	F	nonsignificant
JAKFHU010000908.1	38.1	0.359251	F	nonsignificant
JAKFHU010000908.1	38.1	0.350869	F	nonsignificant
JAKFHU010000908.1	36.3	0.397956	F	nonsignificant
JAKFHU010000908.1	36.2	0.398469	F	nonsignificant
JAKFHU010000913.1	38.2	0.377019	M	nonsignificant
JAKFHU010000913.1	38.6	0.368902	M	nonsignificant
JAKFHU010000913.1	38	0.394714	M	nonsignificant
JAKFHU010000913.1	37.6	0.36508	M	nonsignificant
JAKFHU010000913.1	39	0.348299	M	nonsignificant
JAKFHU010000913.1	38.4	0.369169	F	nonsignificant
JAKFHU010000913.1	39.8	0.312841	F	nonsignificant
JAKFHU010000913.1	39.4	0.414849	F	nonsignificant
JAKFHU010000913.1	36.7	0.397138	F	nonsignificant
JAKFHU010000913.1	39.2	0.405814	F	nonsignificant
JAKFHU010000913.1	40.6	0.323948	F	nonsignificant
JAKFHU010000913.1	38.2	0.404276	F	nonsignificant
JAKFHU010000913.1	38.5	0.403269	F	nonsignificant
JAKFHU010000913.1	39.9	0.360507	F	nonsignificant
JAKFHU010000913.1	44	0.339769	F	nonsignificant
JAKFHU010000913.1	38.4	0.262426	F	nonsignificant
JAKFHU010000913.1	38.3	0.371859	F	nonsignificant
JAKFHU010000913.1	37.7	0.395071	F	nonsignificant
JAKFHU010000934.1	67.2	0.481781	M	nonsignificant
JAKFHU010000934.1	53.5	0.589033	M	nonsignificant
JAKFHU010000934.1	90.4	0.531079	M	nonsignificant
JAKFHU010000934.1	69.2	0.523973	M	nonsignificant
JAKFHU010000934.1	51	0.498887	M	nonsignificant
JAKFHU010000934.1	56.9	0.556342	F	nonsignificant
JAKFHU010000934.1	72.2	0.522162	F	nonsignificant
JAKFHU010000934.1	73.6	0.607526	F	nonsignificant
JAKFHU010000934.1	45.3	0.497268	F	nonsignificant
JAKFHU010000934.1	68.1	0.525197	F	nonsignificant
JAKFHU010000934.1	80.2	0.497371	F	nonsignificant
JAKFHU010000934.1	71	0.612179	F	nonsignificant
JAKFHU010000934.1	67.8	0.489982	F	nonsignificant
JAKFHU010000934.1	51.8	0.493018	F	nonsignificant
JAKFHU010000934.1	64.5	0.428514	F	nonsignificant
JAKFHU010000934.1	107.9	0.322339	F	nonsignificant
JAKFHU010000934.1	66.2	0.546006	F	nonsignificant
JAKFHU010000934.1	77.7	0.571747	F	nonsignificant
JAKFHU010000939.1	73.1	0.82545	M	nonsignificant
JAKFHU010000939.1	73.4	0.808171	M	nonsignificant
JAKFHU010000939.1	76.7	0.934059	M	nonsignificant
JAKFHU010000939.1	72.2	0.827119	M	nonsignificant
JAKFHU010000939.1	76.4	0.80222	M	nonsignificant
JAKFHU010000939.1	72.9	0.830817	F	nonsignificant
JAKFHU010000939.1	78.5	0.835738	F	nonsignificant
JAKFHU010000939.1	76.1	0.917905	F	nonsignificant
JAKFHU010000939.1	71.8	0.92236	F	nonsignificant
JAKFHU010000939.1	77.3	0.920568	F	nonsignificant
JAKFHU010000939.1	81.9	0.922752	F	nonsignificant
JAKFHU010000939.1	76.1	0.920275	F	nonsignificant
JAKFHU010000939.1	75.9	0.922291	F	nonsignificant
JAKFHU010000939.1	76.8	0.924545	F	nonsignificant
JAKFHU010000939.1	90	0.78481	F	nonsignificant
JAKFHU010000939.1	75.4	0.923725	F	nonsignificant
JAKFHU010000939.1	73.3	0.807282	F	nonsignificant
JAKFHU010000939.1	73.9	0.920772	F	nonsignificant
JAKFHU010000942.1	47.6	0.654397	M	nonsignificant
JAKFHU010000942.1	48	0.704918	M	nonsignificant
JAKFHU010000942.1	46.9	0.65167	M	nonsignificant
JAKFHU010000942.1	45.3	0.43013	M	nonsignificant
JAKFHU010000942.1	47.7	0.562756	M	nonsignificant
JAKFHU010000942.1	47.1	0.487355	F	nonsignificant
JAKFHU010000942.1	50.1	0.572597	F	nonsignificant
JAKFHU010000942.1	47.3	0.687158	F	nonsignificant
JAKFHU010000942.1	44.2	0.658703	F	nonsignificant
JAKFHU010000942.1	47.7	0.577369	F	nonsignificant
JAKFHU010000942.1	53.1	0.482265	F	nonsignificant
JAKFHU010000942.1	46.5	0.625599	F	nonsignificant
JAKFHU010000942.1	48.2	0.622359	F	nonsignificant
JAKFHU010000942.1	51.1	0.620314	F	nonsignificant
JAKFHU010000942.1	53.4	0.422709	F	nonsignificant
JAKFHU010000942.1	49.1	0.430811	F	nonsignificant
JAKFHU010000942.1	47.6	0.431787	F	nonsignificant
JAKFHU010000942.1	47.9	0.691468	F	nonsignificant
JAKFHU010000943.1	52	0.686196	M	nonsignificant
JAKFHU010000943.1	53	0.641509	M	nonsignificant
JAKFHU010000943.1	49.9	0.67817	M	nonsignificant
JAKFHU010000943.1	51.6	0.629362	M	nonsignificant
JAKFHU010000943.1	52.1	0.627963	M	nonsignificant
JAKFHU010000943.1	51.8	0.621883	F	nonsignificant
JAKFHU010000943.1	57.6	0.682348	F	nonsignificant
JAKFHU010000943.1	53.1	0.659319	F	nonsignificant
JAKFHU010000943.1	49.8	0.695792	F	nonsignificant
JAKFHU010000943.1	52.4	0.691383	F	nonsignificant
JAKFHU010000943.1	56	0.652348	F	nonsignificant
JAKFHU010000943.1	50.2	0.682476	F	nonsignificant
JAKFHU010000943.1	52.7	0.688327	F	nonsignificant
JAKFHU010000943.1	56	0.6501	F	nonsignificant
JAKFHU010000943.1	58.3	0.624247	F	nonsignificant
JAKFHU010000943.1	56.5	0.527455	F	nonsignificant
JAKFHU010000943.1	51.4	0.56656	F	nonsignificant
JAKFHU010000943.1	53.2	0.679087	F	nonsignificant
JAKFHU010000944.1	43.1	0.54732	M	nonsignificant
JAKFHU010000944.1	45.3	0.354839	M	nonsignificant
JAKFHU010000944.1	36	0.426236	M	nonsignificant
JAKFHU010000944.1	44.4	0.458473	M	nonsignificant
JAKFHU010000944.1	42.3	0.515113	M	nonsignificant
JAKFHU010000944.1	43.3	0.374948	F	nonsignificant
JAKFHU010000944.1	46.1	0.364588	F	nonsignificant
JAKFHU010000944.1	43.7	0.512563	F	nonsignificant
JAKFHU010000944.1	37.8	0.352744	F	nonsignificant
JAKFHU010000944.1	44.4	0.512348	F	nonsignificant
JAKFHU010000944.1	49.8	0.474874	F	nonsignificant
JAKFHU010000944.1	42.5	0.421626	F	nonsignificant
JAKFHU010000944.1	46.7	0.505025	F	nonsignificant
JAKFHU010000944.1	45.9	0.345059	F	nonsignificant
JAKFHU010000944.1	44.3	0.336966	F	nonsignificant
JAKFHU010000944.1	45.9	0.181399	F	nonsignificant
JAKFHU010000944.1	46.1	0.429468	F	nonsignificant
JAKFHU010000944.1	42.6	0.467364	F	nonsignificant
JAKFHU010000962.1	40.2	0.491266	M	nonsignificant
JAKFHU010000962.1	42.8	0.764192	M	nonsignificant
JAKFHU010000962.1	34.2	0.45098	M	nonsignificant
JAKFHU010000962.1	38.5	0.165217	M	nonsignificant
JAKFHU010000962.1	37.6	0.219565	M	nonsignificant
JAKFHU010000962.1	39.1	0.235294	F	nonsignificant
JAKFHU010000962.1	42.1	0.224401	F	nonsignificant
JAKFHU010000962.1	38.3	0.119565	F	nonsignificant
JAKFHU010000962.1	35	0.453159	F	nonsignificant
JAKFHU010000962.1	38.8	0.215217	F	nonsignificant
JAKFHU010000962.1	44.8	0.459695	F	nonsignificant
JAKFHU010000962.1	38.1	0.448802	F	nonsignificant
JAKFHU010000962.1	39.8	0.263043	F	nonsignificant
JAKFHU010000962.1	42.7	0.458515	F	nonsignificant
JAKFHU010000962.1	39.9	0.530435	F	nonsignificant
JAKFHU010000962.1	42.9	0.106754	F	nonsignificant
JAKFHU010000962.1	39.8	0.534783	F	nonsignificant
JAKFHU010000962.1	39.4	0.221739	F	nonsignificant
JAKFHU010000968.1	39.2	0.613861	M	nonsignificant
JAKFHU010000968.1	37.4	0.485149	M	nonsignificant
JAKFHU010000968.1	32.3	0.158416	M	nonsignificant
JAKFHU010000968.1	36.8	0.019802	M	nonsignificant
JAKFHU010000968.1	35.1	0.643564	M	nonsignificant
JAKFHU010000968.1	36.4	0	F	nonsignificant
JAKFHU010000968.1	38.9	0.554455	F	nonsignificant
JAKFHU010000968.1	37.8	0.594059	F	nonsignificant
JAKFHU010000968.1	33.4	0.158416	F	nonsignificant
JAKFHU010000968.1	37	0.257426	F	nonsignificant
JAKFHU010000968.1	42.5	0.514851	F	nonsignificant
JAKFHU010000968.1	35.1	0.158416	F	nonsignificant
JAKFHU010000968.1	36.5	0.138614	F	nonsignificant
JAKFHU010000968.1	39	0.158416	F	nonsignificant
JAKFHU010000968.1	39.2	0.683168	F	nonsignificant
JAKFHU010000968.1	40.5	0.554455	F	nonsignificant
JAKFHU010000968.1	37.1	0.019802	F	nonsignificant
JAKFHU010000968.1	37.7	0.60396	F	nonsignificant
JAKFHU010000971.1	35.5	0.354588	M	nonsignificant
JAKFHU010000971.1	37	0.290231	M	nonsignificant
JAKFHU010000971.1	31.3	0.387824	M	nonsignificant
JAKFHU010000971.1	35.8	0.00648677	M	nonsignificant
JAKFHU010000971.1	34.7	0.375259	M	nonsignificant
JAKFHU010000971.1	36.1	0.38647	F	nonsignificant
JAKFHU010000971.1	39	0.309487	F	nonsignificant
JAKFHU010000971.1	36	0.317004	F	nonsignificant
JAKFHU010000971.1	32.4	0.423575	F	nonsignificant
JAKFHU010000971.1	34.9	0.324864	F	nonsignificant
JAKFHU010000971.1	39.2	0.289971	F	nonsignificant
JAKFHU010000971.1	33.5	0.387924	F	nonsignificant
JAKFHU010000971.1	35.7	0.354847	F	nonsignificant
JAKFHU010000971.1	38.1	0.423575	F	nonsignificant
JAKFHU010000971.1	36.9	0.340679	F	nonsignificant
JAKFHU010000971.1	38.3	0.302048	F	nonsignificant
JAKFHU010000971.1	36.1	0.33126	F	nonsignificant
JAKFHU010000971.1	35.3	0.380088	F	nonsignificant
JAKFHU010000977.1	38.1	0.426515	M	nonsignificant
JAKFHU010000977.1	39.1	0.326181	M	nonsignificant
JAKFHU010000977.1	33.1	0.410326	M	nonsignificant
JAKFHU010000977.1	40	0.407387	M	nonsignificant
JAKFHU010000977.1	36.8	0.310972	M	nonsignificant
JAKFHU010000977.1	37.1	0.0263515	F	nonsignificant
JAKFHU010000977.1	40.6	0.411413	F	nonsignificant
JAKFHU010000977.1	37.6	0.345464	F	nonsignificant
JAKFHU010000977.1	34.1	0.481944	F	nonsignificant
JAKFHU010000977.1	36.9	0.346185	F	nonsignificant
JAKFHU010000977.1	40.9	0.364476	F	nonsignificant
JAKFHU010000977.1	36.5	0.395166	F	nonsignificant
JAKFHU010000977.1	38.7	0.394787	F	nonsignificant
JAKFHU010000977.1	39.8	0.482759	F	nonsignificant
JAKFHU010000977.1	39.8	0.431405	F	nonsignificant
JAKFHU010000977.1	37.6	0.0306815	F	nonsignificant
JAKFHU010000977.1	38.6	0.431948	F	nonsignificant
JAKFHU010000977.1	37.1	0.406955	F	nonsignificant
JAKFHU010000978.1	37	0.351638	M	nonsignificant
JAKFHU010000978.1	36.9	0.259736	M	nonsignificant
JAKFHU010000978.1	36.2	0.350186	M	nonsignificant
JAKFHU010000978.1	36.6	0.337588	M	nonsignificant
JAKFHU010000978.1	37.2	0.334676	M	nonsignificant
JAKFHU010000978.1	36.4	0.298202	F	nonsignificant
JAKFHU010000978.1	38.2	0.291492	F	nonsignificant
JAKFHU010000978.1	37.2	0.365748	F	nonsignificant
JAKFHU010000978.1	35.2	0.346868	F	nonsignificant
JAKFHU010000978.1	37.5	0.348062	F	nonsignificant
JAKFHU010000978.1	39.5	0.249362	F	nonsignificant
JAKFHU010000978.1	36.7	0.356793	F	nonsignificant
JAKFHU010000978.1	37.3	0.353957	F	nonsignificant
JAKFHU010000978.1	38.3	0.343766	F	nonsignificant
JAKFHU010000978.1	41.8	0.368541	F	nonsignificant
JAKFHU010000978.1	37.2	0.306667	F	nonsignificant
JAKFHU010000978.1	36.7	0.287507	F	nonsignificant
JAKFHU010000978.1	36.4	0.36734	F	nonsignificant
JAKFHU010000979.1	37.1	0.290676	M	nonsignificant
JAKFHU010000979.1	35.6	0.0182815	M	nonsignificant
JAKFHU010000979.1	31.6	0.224863	M	nonsignificant
JAKFHU010000979.1	37.4	0.144424	M	nonsignificant
JAKFHU010000979.1	36	0.588665	M	nonsignificant
JAKFHU010000979.1	34.7	0.226691	F	nonsignificant
JAKFHU010000979.1	39.7	0.563071	F	nonsignificant
JAKFHU010000979.1	36.8	0.59415	F	nonsignificant
JAKFHU010000979.1	33.1	0.243144	F	nonsignificant
JAKFHU010000979.1	35.7	0.588665	F	nonsignificant
JAKFHU010000979.1	41.3	0.232176	F	nonsignificant
JAKFHU010000979.1	34	0.204753	F	nonsignificant
JAKFHU010000979.1	37.1	0.28702	F	nonsignificant
JAKFHU010000979.1	39.1	0.246801	F	nonsignificant
JAKFHU010000979.1	36.3	0.23766	F	nonsignificant
JAKFHU010000979.1	39.3	0.585009	F	nonsignificant
JAKFHU010000979.1	35.5	0.232176	F	nonsignificant
JAKFHU010000979.1	35.9	0.597806	F	nonsignificant
JAKFHU010001013.1	56.2	0.536933	M	nonsignificant
JAKFHU010001013.1	57.5	0.585183	M	nonsignificant
JAKFHU010001013.1	53.1	0.463301	M	nonsignificant
JAKFHU010001013.1	57.8	0.636023	M	nonsignificant
JAKFHU010001013.1	56.6	0.617757	M	nonsignificant
JAKFHU010001013.1	56.8	0.543819	F	nonsignificant
JAKFHU010001013.1	61.1	0.471482	F	nonsignificant
JAKFHU010001013.1	58.5	0.563683	F	nonsignificant
JAKFHU010001013.1	53	0.463084	F	nonsignificant
JAKFHU010001013.1	58.5	0.561711	F	nonsignificant
JAKFHU010001013.1	62.2	0.250058	F	nonsignificant
JAKFHU010001013.1	56.4	0.473943	F	nonsignificant
JAKFHU010001013.1	59.2	0.539631	F	nonsignificant
JAKFHU010001013.1	60.9	0.563011	F	nonsignificant
JAKFHU010001013.1	62.5	0.490769	F	nonsignificant
JAKFHU010001013.1	60.3	0.54896	F	nonsignificant
JAKFHU010001013.1	57.8	0.572931	F	nonsignificant
JAKFHU010001013.1	56.2	0.516008	F	nonsignificant
JAKFHU010001035.1	36.1	0.388459	M	nonsignificant
JAKFHU010001035.1	36.8	0.337554	M	nonsignificant
JAKFHU010001035.1	34.6	0.388766	M	nonsignificant
JAKFHU010001035.1	35.8	0.323187	M	nonsignificant
JAKFHU010001035.1	36.1	0.248417	M	nonsignificant
JAKFHU010001035.1	36.3	0.270284	F	nonsignificant
JAKFHU010001035.1	38.3	0.292667	F	nonsignificant
JAKFHU010001035.1	36.9	0.372606	F	nonsignificant
JAKFHU010001035.1	34.3	0.29707	F	nonsignificant
JAKFHU010001035.1	36.6	0.37524	F	nonsignificant
JAKFHU010001035.1	39	0.300441	F	nonsignificant
JAKFHU010001035.1	35.4	0.376558	F	nonsignificant
JAKFHU010001035.1	36.7	0.382763	F	nonsignificant
JAKFHU010001035.1	38.1	0.366356	F	nonsignificant
JAKFHU010001035.1	39.8	0.22958	F	nonsignificant
JAKFHU010001035.1	37.4	0.303807	F	nonsignificant
JAKFHU010001035.1	36.4	0.279937	F	nonsignificant
JAKFHU010001035.1	36	0.387722	F	nonsignificant
JAKFHU010001038.1	41.1	0.408644	M	nonsignificant
JAKFHU010001038.1	43.3	0.511237	M	nonsignificant
JAKFHU010001038.1	35.5	0.376173	M	nonsignificant
JAKFHU010001038.1	41.2	0.38386	M	nonsignificant
JAKFHU010001038.1	39.6	0.458934	M	nonsignificant
JAKFHU010001038.1	41.4	0.278045	F	nonsignificant
JAKFHU010001038.1	46.4	0.341123	F	nonsignificant
JAKFHU010001038.1	41.8	0.560576	F	nonsignificant
JAKFHU010001038.1	37.1	0.31587	F	nonsignificant
JAKFHU010001038.1	40	0.276675	F	nonsignificant
JAKFHU010001038.1	47.5	0.447455	F	nonsignificant
JAKFHU010001038.1	38.5	0.259712	F	nonsignificant
JAKFHU010001038.1	41.5	0.524017	F	nonsignificant
JAKFHU010001038.1	44.6	0.321982	F	nonsignificant
JAKFHU010001038.1	42.9	0.289612	F	nonsignificant
JAKFHU010001038.1	42.7	0.109682	F	nonsignificant
JAKFHU010001038.1	42.6	0.299476	F	nonsignificant
JAKFHU010001038.1	40.5	0.27602	F	nonsignificant
JAKFHU010001048.1	49.7	0.470968	M	nonsignificant
JAKFHU010001048.1	48.5	0.406452	M	nonsignificant
JAKFHU010001048.1	47.1	0.703226	M	nonsignificant
JAKFHU010001048.1	49	0.744086	M	nonsignificant
JAKFHU010001048.1	47.7	0.729032	M	nonsignificant
JAKFHU010001048.1	46	0.425806	F	nonsignificant
JAKFHU010001048.1	52.9	0.606452	F	nonsignificant
JAKFHU010001048.1	47.2	0.627155	F	nonsignificant
JAKFHU010001048.1	43.5	0.445161	F	nonsignificant
JAKFHU010001048.1	52.8	0.419355	F	nonsignificant
JAKFHU010001048.1	55.3	0.4	F	nonsignificant
JAKFHU010001048.1	53.1	0.726882	F	nonsignificant
JAKFHU010001048.1	49.6	0.67957	F	nonsignificant
JAKFHU010001048.1	50.7	0.748387	F	nonsignificant
JAKFHU010001048.1	54.3	0.711828	F	nonsignificant
JAKFHU010001048.1	51.7	0.610753	F	nonsignificant
JAKFHU010001048.1	48.4	0.733333	F	nonsignificant
JAKFHU010001048.1	48	0.576344	F	nonsignificant
JAKFHU010001057.1	40.9	0.416767	M	nonsignificant
JAKFHU010001057.1	39.7	0.37941	M	nonsignificant
JAKFHU010001057.1	33.5	0.42382	M	nonsignificant
JAKFHU010001057.1	41.1	0.472466	M	nonsignificant
JAKFHU010001057.1	35.9	0.264124	M	nonsignificant
JAKFHU010001057.1	38.4	0.331494	F	nonsignificant
JAKFHU010001057.1	43.7	0.393663	F	nonsignificant
JAKFHU010001057.1	40.7	0.412887	F	nonsignificant
JAKFHU010001057.1	35.3	0.409472	F	nonsignificant
JAKFHU010001057.1	36.7	0.346569	F	nonsignificant
JAKFHU010001057.1	44.9	0.341733	F	nonsignificant
JAKFHU010001057.1	36.5	0.416057	F	nonsignificant
JAKFHU010001057.1	41.3	0.4278	F	nonsignificant
JAKFHU010001057.1	40.9	0.40583	F	nonsignificant
JAKFHU010001057.1	39	0.419126	F	nonsignificant
JAKFHU010001057.1	43.3	0.424886	F	nonsignificant
JAKFHU010001057.1	37.1	0.330374	F	nonsignificant
JAKFHU010001057.1	36.3	0.323854	F	nonsignificant
JAKFHU010001066.1	36.5	0.372654	M	nonsignificant
JAKFHU010001066.1	37.4	0.390497	M	nonsignificant
JAKFHU010001066.1	34.2	0.445883	M	nonsignificant
JAKFHU010001066.1	37	0.427753	M	nonsignificant
JAKFHU010001066.1	36	0.248716	M	nonsignificant
JAKFHU010001066.1	36.3	0.28539	F	nonsignificant
JAKFHU010001066.1	38.8	0.378493	F	nonsignificant
JAKFHU010001066.1	37.1	0.393263	F	nonsignificant
JAKFHU010001066.1	34.3	0.42034	F	nonsignificant
JAKFHU010001066.1	36.7	0.368307	F	nonsignificant
JAKFHU010001066.1	39.5	0.33906	F	nonsignificant
JAKFHU010001066.1	35.6	0.444796	F	nonsignificant
JAKFHU010001066.1	36.8	0.347525	F	nonsignificant
JAKFHU010001066.1	38.5	0.43004	F	nonsignificant
JAKFHU010001066.1	39	0.29593	F	nonsignificant
JAKFHU010001066.1	37.5	0.337184	F	nonsignificant
JAKFHU010001066.1	36.5	0.38289	F	nonsignificant
JAKFHU010001066.1	36	0.393915	F	nonsignificant
JAKFHU010001078.1	37.8	0.376687	M	nonsignificant
JAKFHU010001078.1	38.1	0.0620012	M	nonsignificant
JAKFHU010001078.1	33	0.255671	M	nonsignificant
JAKFHU010001078.1	38	0.418148	M	nonsignificant
JAKFHU010001078.1	36.9	0.390319	M	nonsignificant
JAKFHU010001078.1	37.3	0.408451	F	nonsignificant
JAKFHU010001078.1	39.6	0.254289	F	nonsignificant
JAKFHU010001078.1	38	0.442673	F	nonsignificant
JAKFHU010001078.1	34.6	0.395221	F	nonsignificant
JAKFHU010001078.1	37.3	0.446352	F	nonsignificant
JAKFHU010001078.1	41.1	0.414724	F	nonsignificant
JAKFHU010001078.1	35.6	0.382209	F	nonsignificant
JAKFHU010001078.1	38.3	0.407112	F	nonsignificant
JAKFHU010001078.1	38.9	0.371779	F	nonsignificant
JAKFHU010001078.1	40.1	0.40282	F	nonsignificant
JAKFHU010001078.1	39.9	0.3832	F	nonsignificant
JAKFHU010001078.1	37.9	0.0625	F	nonsignificant
JAKFHU010001078.1	36.7	0.375843	F	nonsignificant
JAKFHU010001080.1	42.4	0.436823	M	nonsignificant
JAKFHU010001080.1	43	0.252708	M	nonsignificant
JAKFHU010001080.1	36.9	0.716606	M	nonsignificant
JAKFHU010001080.1	42.4	0.716606	M	nonsignificant
JAKFHU010001080.1	41.9	0.702166	M	nonsignificant
JAKFHU010001080.1	39.8	0.444043	F	nonsignificant
JAKFHU010001080.1	46.5	0.720217	F	nonsignificant
JAKFHU010001080.1	41.3	0.720217	F	nonsignificant
JAKFHU010001080.1	38	0.698556	F	nonsignificant
JAKFHU010001080.1	39.1	0.723827	F	nonsignificant
JAKFHU010001080.1	45	0.676895	F	nonsignificant
JAKFHU010001080.1	37.3	0.438628	F	nonsignificant
JAKFHU010001080.1	40.1	0.250903	F	nonsignificant
JAKFHU010001080.1	42.5	0.444043	F	nonsignificant
JAKFHU010001080.1	43.5	0.763538	F	nonsignificant
JAKFHU010001080.1	42.8	0.655235	F	nonsignificant
JAKFHU010001080.1	41.8	0.232852	F	nonsignificant
JAKFHU010001080.1	38.9	0.642599	F	nonsignificant
JAKFHU010001098.1	37.9	0.462142	M	nonsignificant
JAKFHU010001098.1	39.5	0.256874	M	nonsignificant
JAKFHU010001098.1	31.7	0.376766	M	nonsignificant
JAKFHU010001098.1	40	0.354396	M	nonsignificant
JAKFHU010001098.1	35.9	0.382561	M	nonsignificant
JAKFHU010001098.1	38.1	0.462112	F	nonsignificant
JAKFHU010001098.1	42.3	0.345369	F	nonsignificant
JAKFHU010001098.1	38.1	0.360958	F	nonsignificant
JAKFHU010001098.1	33.2	0.377307	F	nonsignificant
JAKFHU010001098.1	37.4	0.354674	F	nonsignificant
JAKFHU010001098.1	42.3	0.440345	F	nonsignificant
JAKFHU010001098.1	35.1	0.359498	F	nonsignificant
JAKFHU010001098.1	37.7	0.358854	F	nonsignificant
JAKFHU010001098.1	40	0.347997	F	nonsignificant
JAKFHU010001098.1	37.9	0.347468	F	nonsignificant
JAKFHU010001098.1	41.9	0.319074	F	nonsignificant
JAKFHU010001098.1	38.1	0.459576	F	nonsignificant
JAKFHU010001098.1	38.2	0.508634	F	nonsignificant
JAKFHU010001110.1	42.9	0.208955	M	nonsignificant
JAKFHU010001110.1	37.8	0.686567	M	nonsignificant
JAKFHU010001110.1	37.3	0.0895522	M	nonsignificant
JAKFHU010001110.1	38.2	0.201493	M	nonsignificant
JAKFHU010001110.1	39.9	0.141791	M	nonsignificant
JAKFHU010001110.1	39.1	0.123134	F	nonsignificant
JAKFHU010001110.1	40.3	0.149254	F	nonsignificant
JAKFHU010001110.1	41.3	0.123134	F	nonsignificant
JAKFHU010001110.1	37.3	0.104478	F	nonsignificant
JAKFHU010001110.1	36.7	0.179104	F	nonsignificant
JAKFHU010001110.1	38.9	0.141791	F	nonsignificant
JAKFHU010001110.1	42.9	0.208955	F	nonsignificant
JAKFHU010001110.1	36.4	0.0895522	F	nonsignificant
JAKFHU010001110.1	42	0.115672	F	nonsignificant
JAKFHU010001110.1	43.9	0.720149	F	nonsignificant
JAKFHU010001110.1	39.5	0.115672	F	nonsignificant
JAKFHU010001110.1	39	0.160448	F	nonsignificant
JAKFHU010001110.1	41.4	0.160448	F	nonsignificant
[truncated: 2,940 more rows]

## Sheet: Fig S2A
Numeric values underlying Figure S2A
	Non-CpG	CpG
A>C	0.0618238	0
A>G	0.208655	0
A>T	0.0510046	0
C>A	0.0772798	0.00309119
C>G	0.0803709	0.00463679
C>T	0.335394	0.177743

## Sheet: Fig S2B
Numeric values underlying Figure S2B
	Non-CpG	CpG
A>C	0.0973451	0
A>G	0.159292	0
A>T	0.0707965	0
C>A	0.079646	0
C>G	0.0973451	0
C>T	0.300885	0.19469

## Sheet: Fig S2C
Numeric values underlying Figure S2C
	Non-CpG	CpG
A>C	0.0483871	0
A>G	0.193548	0
A>T	0.0483871	0
C>A	0.0483871	0
C>G	0.0967742	0
C>T	0.451613	0.112903

## Sheet: Fig S2D
Numeric values underlying Figure S2D
	Non-CpG	CpG
A>C	0.0714286	0
A>G	0.285714	0
A>T	0	0
C>A	0.142857	0
C>G	0.0714286	0
C>T	0.428571	0.25

[truncated: 8 more sheets: Fig S3A, Fig S3B, Fig S4A, Fig S4B, FigS6, FigS7, FigS8, References]
