# Supplementary material for: Unprecedented female mutation bias in the aye-aye, a highly unusual lemur from Madagascar
Source: PLoS Biol. 2025 Feb 7;23(2):e3003015. doi: 10.1371/journal.pbio.3003015 (PMC11819580; doi:10.1371/journal.pbio.3003015)
Supplement: S1 Table — The chromosome, position, and parent-of-origin for each of the mutations identified in aye-ayes. (CSV) [file pbio.3003015.s010.csv]

CHROM	POS	Offspring_ID	REF	ALT	unfazed	POOHA
JAKFHU010000086.1	8471951	100947	C	T	NA	NA
JAKFHU010000100.1	4408593	100947	C	T	NA	NA
JAKFHU010000117.1	2118143	100947	T	G	M	M
JAKFHU010000117.1	12370755	100947	C	G	NA	NA
JAKFHU010000144.1	19408141	100947	C	T	NA	NA
JAKFHU010000160.1	14498341	100947	T	C	NA	NA
JAKFHU010000160.1	16615138	100947	C	T	NA	NA
JAKFHU010000193.1	4185766	100947	C	T	NA	NA
JAKFHU010000258.1	4782260	100947	A	G	NA	NA
JAKFHU010000322.1	12931117	100947	G	A	M	M
JAKFHU010000322.1	21932496	100947	G	A	NA	NA
JAKFHU010000353.1	22728624	100947	C	T	NA	NA
JAKFHU010000428.1	14111405	100947	G	A	M	M
JAKFHU010000445.1	9319705	100947	G	A	NA	NA
JAKFHU010000475.1	2244415	100947	A	G	M	M
JAKFHU010000475.1	9977456	100947	C	T	NA	NA
JAKFHU010000485.1	11230794	100947	T	G	NA	NA
JAKFHU010000485.1	17460051	100947	G	A	M	M
JAKFHU010000485.1	43688489	100947	G	C	NA	NA
JAKFHU010000485.1	55440493	100947	G	C	NA	NA
JAKFHU010000487.1	5701368	100947	G	C	NA	NA
JAKFHU010000487.1	10360039	100947	A	T	NA	NA
JAKFHU010000534.1	166562	100947	C	T	NA	NA
JAKFHU010000585.1	22733557	100947	C	T	NA	NA
JAKFHU010000600.1	1542735	100947	T	C	NA	NA
JAKFHU010000600.1	11878866	100947	C	T	NA	NA
JAKFHU010000600.1	15263136	100947	C	T	NA	NA
JAKFHU010000600.1	16367677	100947	T	C	NA	NA
JAKFHU010000600.1	17275685	100947	C	G	M	M
JAKFHU010000600.1	25578097	100947	G	A	NA	NA
JAKFHU010000600.1	57852416	100947	A	G	NA	NA
JAKFHU010000658.1	533882	100947	G	C	NA	NA
JAKFHU010000729.1	4271895	100947	G	T	NA	NA
JAKFHU010000741.1	3221517	100947	G	A	NA	NA
JAKFHU010000747.1	20147405	100947	A	G	M	M
JAKFHU010000752.1	1932571	100947	T	C	NA	NA
JAKFHU010000776.1	24576770	100947	A	G	NA	P
JAKFHU010000908.1	482607	100947	C	T	NA	NA
JAKFHU010000913.1	30897275	100947	G	C	NA	NA
JAKFHU010000978.1	587664	100947	C	T	NA	NA
JAKFHU010000978.1	11850529	100947	C	G	M	M
JAKFHU010000978.1	36677711	100947	C	T	NA	NA
JAKFHU010000978.1	40084261	100947	G	A	M	M
JAKFHU010001013.1	1271380	100947	G	C	NA	NA
JAKFHU010001035.1	8846869	100947	C	T	NA	NA
JAKFHU010001035.1	11732636	100947	C	T	NA	NA
JAKFHU010001035.1	14311066	100947	G	C	NA	NA
JAKFHU010001035.1	30819654	100947	C	T	NA	NA
JAKFHU010001209.1	34541178	100947	A	G	NA	NA
JAKFHU010001209.1	42482636	100947	C	G	M	M
JAKFHU010001209.1	45082533	100947	C	G	M	M
JAKFHU010001209.1	67720747	100947	A	C	NA	NA
JAKFHU010001224.1	6128440	100947	C	G	NA	NA
JAKFHU010001244.1	30871428	100947	C	T	M	M
JAKFHU010001261.1	2818614	100947	T	C	M	M
JAKFHU010001262.1	4424118	100947	G	A	NA	NA
JAKFHU010001262.1	21083233	100947	A	G	P	P
JAKFHU010001268.1	24822300	100947	G	A	NA	NA
JAKFHU010001365.1	1508777	100947	C	T	NA	NA
JAKFHU010001365.1	11096293	100947	G	A	NA	NA
JAKFHU010001436.1	3309034	100947	C	T	NA	NA
JAKFHU010001436.1	11141440	100947	C	G	NA	NA
JAKFHU010001467.1	300126	100947	C	T	NA	NA
JAKFHU010001482.1	9274050	100947	G	A	NA	NA
JAKFHU010001482.1	9745809	100947	A	G	NA	NA
JAKFHU010001482.1	11144347	100947	A	G	NA	NA
JAKFHU010001569.1	4012553	100947	C	T	P	P
JAKFHU010001569.1	27095150	100947	C	A	P	P
JAKFHU010001569.1	31287764	100947	T	C	P	P
JAKFHU010001631.1	13635917	100947	C	T	NA	NA
JAKFHU010001640.1	3954161	100947	G	A	M	M
JAKFHU010001640.1	6665784	100947	C	A	NA	NA
JAKFHU010001657.1	1270409	100947	T	C	NA	NA
JAKFHU010001657.1	17291137	100947	C	T	NA	NA
JAKFHU010001672.1	18176318	100947	A	T	NA	NA
JAKFHU010001672.1	21746065	100947	G	A	NA	NA
JAKFHU010001684.1	7995790	100947	T	C	NA	NA
JAKFHU010001684.1	15298712	100947	C	G	NA	NA
JAKFHU010001769.1	13662353	100947	T	C	NA	NA
JAKFHU010001769.1	15318907	100947	A	C	M	M
JAKFHU010001784.1	3739568	100947	C	G	NA	NA
JAKFHU010001798.1	30206628	100947	C	A	NA	NA
JAKFHU010001798.1	57018778	100947	C	T	NA	NA
JAKFHU010001798.1	58597632	100947	C	G	NA	NA
JAKFHU010001798.1	67505269	100947	G	C	NA	NA
JAKFHU010001798.1	72580283	100947	G	A	M	M
JAKFHU010001798.1	72888755	100947	T	G	NA	NA
JAKFHU010001798.1	108182277	100947	A	G	NA	NA
JAKFHU010001953.1	51148220	100947	A	G	NA	NA
JAKFHU010001957.1	164340	100947	G	A	NA	NA
JAKFHU010001978.1	14028611	100947	C	T	P	P
JAKFHU010001990.1	25460696	100947	C	T	NA	NA
JAKFHU010002004.1	11291207	100947	C	T	NA	NA
JAKFHU010002080.1	6278264	100947	A	T	NA	NA
JAKFHU010002080.1	9007816	100947	C	T	NA	NA
JAKFHU010002080.1	32182077	100947	A	T	NA	NA
JAKFHU010002088.1	9529985	100947	G	A	M	M
JAKFHU010002088.1	15756877	100947	C	T	NA	NA
JAKFHU010002088.1	28092739	100947	G	A	NA	NA
JAKFHU010002088.1	65466937	100947	G	A	NA	NA
JAKFHU010002089.1	1526981	100947	G	C	NA	NA
JAKFHU010002136.1	12601415	100947	G	A	NA	NA
JAKFHU010002136.1	23592962	100947	C	T	M	M
JAKFHU010002136.1	24374827	100947	G	A	M	M
JAKFHU010002140.1	37641104	100947	A	C	NA	NA
JAKFHU010002140.1	39506519	100947	C	A	NA	NA
JAKFHU010002143.1	4660402	100947	G	A	M	M
JAKFHU010002239.1	22187003	100947	C	A	NA	NA
JAKFHU010002250.1	11273641	100947	C	T	NA	NA
JAKFHU010002308.1	4856917	100947	T	C	M	M
JAKFHU010002308.1	6091840	100947	G	A	NA	NA
JAKFHU010002396.1	2839752	100947	G	A	M	M
JAKFHU010002573.1	12743385	100947	G	T	NA	NA
JAKFHU010002619.1	1119370	100947	C	T	NA	NA
JAKFHU010002658.1	21619603	100947	C	T	M	M
JAKFHU010002670.1	1568441	100947	G	A	NA	NA
JAKFHU010002694.1	201256	100947	G	C	P	P
JAKFHU010000086.1	5970195	100944	A	G	NA	NA
JAKFHU010000144.1	25045080	100944	C	A	NA	NA
JAKFHU010000152.1	503078	100944	G	A	NA	NA
JAKFHU010000160.1	13060498	100944	G	A	M	M
JAKFHU010000160.1	14826535	100944	T	G	M	M
JAKFHU010000226.1	473074	100944	A	G	NA	NA
JAKFHU010000258.1	9240006	100944	G	A	NA	NA
JAKFHU010000413.1	498494	100944	T	C	NA	NA
JAKFHU010000428.1	3792564	100944	A	G	NA	NA
JAKFHU010000445.1	4284266	100944	G	A	NA	NA
JAKFHU010000475.1	5463149	100944	A	G	NA	NA
JAKFHU010000475.1	11345477	100944	T	C	P	P
JAKFHU010000485.1	20977051	100944	C	T	NA	NA
JAKFHU010000487.1	14631669	100944	T	C	NA	NA
JAKFHU010000600.1	172529	100944	C	T	M	M
JAKFHU010000600.1	20957311	100944	C	T	NA	NA
JAKFHU010000600.1	46873508	100944	A	G	NA	NA
JAKFHU010000741.1	4205806	100944	G	T	P	P
JAKFHU010000747.1	9977463	100944	C	T	NA	NA
JAKFHU010000901.1	1254199	100944	C	T	NA	NA
JAKFHU010000901.1	15808397	100944	A	G	NA	NA
JAKFHU010000908.1	3006220	100944	A	C	NA	NA
JAKFHU010000942.1	80012	100944	C	T	NA	NA
JAKFHU010000977.1	1816939	100944	A	G	NA	NA
JAKFHU010000977.1	1962718	100944	A	T	NA	NA
JAKFHU010000978.1	5616546	100944	T	C	NA	NA
JAKFHU010001066.1	1978523	100944	G	T	NA	NA
JAKFHU010001129.1	2399161	100944	T	C	P	P
JAKFHU010001178.1	1046021	100944	G	A	M	M
JAKFHU010001209.1	2680522	100944	G	A	NA	NA
JAKFHU010001209.1	28245604	100944	T	C	NA	NA
JAKFHU010001209.1	55567591	100944	C	A	NA	NA
JAKFHU010001369.1	1539204	100944	T	C	NA	NA
JAKFHU010001436.1	16808444	100944	G	A	NA	NA
JAKFHU010001569.1	30459359	100944	G	A	P	P
JAKFHU010001631.1	6696590	100944	C	G	P	P
JAKFHU010001657.1	15680625	100944	A	G	M	M
JAKFHU010001665.1	2575709	100944	C	T	NA	NA
JAKFHU010001670.1	7596354	100944	C	G	NA	NA
JAKFHU010001670.1	13785094	100944	A	C	NA	NA
JAKFHU010001672.1	20526548	100944	G	A	NA	NA
JAKFHU010001684.1	17561217	100944	G	A	P	P
JAKFHU010001684.1	24558038	100944	C	A	P	P
JAKFHU010001700.1	1237267	100944	T	C	NA	NA
JAKFHU010001716.1	1084914	100944	C	T	NA	NA
JAKFHU010001784.1	1824108	100944	G	A	M	M
JAKFHU010001798.1	3154165	100944	A	G	NA	NA
JAKFHU010001798.1	9278236	100944	C	T	NA	NA
JAKFHU010001815.1	1798914	100944	T	C	NA	NA
JAKFHU010001815.1	2333468	100944	G	A	P	P
JAKFHU010001815.1	4728065	100944	C	T	NA	NA
JAKFHU010001815.1	14304726	100944	C	T	NA	NA
JAKFHU010001815.1	15392899	100944	G	T	NA	NA
JAKFHU010001815.1	25023011	100944	A	G	NA	NA
JAKFHU010001815.1	25541616	100944	A	C	NA	NA
JAKFHU010001831.1	596540	100944	A	C	NA	NA
JAKFHU010001990.1	13843972	100944	C	A	NA	NA
JAKFHU010001990.1	14189377	100944	C	A	M	M
JAKFHU010001990.1	21814388	100944	A	G	NA	NA
JAKFHU010001990.1	27465535	100944	A	T	NA	NA
JAKFHU010002004.1	9716547	100944	A	G	NA	NA
JAKFHU010002056.1	580548	100944	G	A	NA	NA
JAKFHU010002080.1	7055462	100944	C	T	P	P
JAKFHU010002080.1	15704588	100944	T	G	NA	NA
JAKFHU010002088.1	19801261	100944	C	T	NA	NA
JAKFHU010002088.1	28710124	100944	C	T	P	P
JAKFHU010002136.1	26892023	100944	T	C	M	M
JAKFHU010002220.1	3911182	100944	C	T	NA	NA
JAKFHU010002239.1	20136003	100944	C	T	NA	NA
JAKFHU010002250.1	9514392	100944	T	C	NA	NA
JAKFHU010002333.1	1716652	100944	G	A	NA	NA
JAKFHU010002354.1	178228	100944	G	A	NA	NA
JAKFHU010002465.1	167122	100944	C	T	NA	NA
JAKFHU010002658.1	9252836	100944	T	A	NA	NA
JAKFHU010002658.1	19133048	100944	A	G	NA	NA
JAKFHU010000403.1	260086	100941	T	C	NA	NA
JAKFHU010000428.1	11869047	100941	C	A	NA	NA
JAKFHU010000475.1	20048	100941	T	C	NA	NA
JAKFHU010000485.1	51429422	100941	G	A	P	P
JAKFHU010000530.1	2443078	100941	G	A	P	P
JAKFHU010000585.1	10021499	100941	C	T	NA	NA
JAKFHU010000585.1	14524697	100941	C	T	NA	NA
JAKFHU010000600.1	21659408	100941	C	T	M	M
JAKFHU010000600.1	57279228	100941	G	T	NA	NA
JAKFHU010000690.1	6879074	100941	T	C	NA	NA
JAKFHU010000726.1	22598656	100941	G	T	P	P
JAKFHU010000729.1	1307406	100941	G	T	NA	NA
JAKFHU010000776.1	13805569	100941	C	T	P	P
JAKFHU010000776.1	33575311	100941	C	T	P	P
JAKFHU010001129.1	8635109	100941	T	A	NA	NA
JAKFHU010001209.1	22233181	100941	G	A	NA	NA
JAKFHU010001209.1	26467586	100941	A	C	NA	NA
JAKFHU010001338.1	306984	100941	C	T	NA	NA
JAKFHU010001569.1	10819060	100941	C	T	NA	NA
JAKFHU010001672.1	23641862	100941	G	A	NA	NA
JAKFHU010001798.1	47386880	100941	T	G	P	P
JAKFHU010001798.1	71781317	100941	G	C	P	P
JAKFHU010001815.1	441994	100941	C	T	NA	NA
JAKFHU010001815.1	6238957	100941	C	A	NA	NA
JAKFHU010001815.1	37775346	100941	G	A	NA	NA
JAKFHU010001815.1	41203516	100941	T	C	NA	NA
JAKFHU010001815.1	48174264	100941	G	T	NA	NA
JAKFHU010001977.1	198406	100941	A	T	NA	NA
JAKFHU010002080.1	16981602	100941	C	A	P	P
JAKFHU010002140.1	19403028	100941	A	T	P	P
JAKFHU010002191.1	7548922	100941	G	A	P	P
JAKFHU010002239.1	11330788	100941	T	A	P	P
JAKFHU010002390.1	4776483	100941	C	T	NA	NA
JAKFHU010002431.1	686300	100941	C	A	NA	NA
JAKFHU010002553.1	3373364	100941	T	C	NA	NA
JAKFHU010002568.1	138344	100941	C	T	NA	NA
JAKFHU010000271.1	560775	100946	G	A	NA	NA
JAKFHU010000445.1	12358343	100946	A	T	P	NA
JAKFHU010000485.1	36962032	100946	C	G	NA	NA
JAKFHU010000502.1	37953	100946	G	A	NA	NA
JAKFHU010000600.1	56195918	100946	C	G	NA	NA
JAKFHU010000690.1	19329924	100946	C	T	NA	NA
JAKFHU010000747.1	3932250	100946	T	C	NA	NA
JAKFHU010000747.1	14546849	100946	G	T	NA	NA
JAKFHU010000908.1	5982893	100946	A	C	NA	NA
JAKFHU010000913.1	22438888	100946	A	G	NA	NA
JAKFHU010000913.1	39183348	100946	G	A	M	M
JAKFHU010001209.1	17808002	100946	C	T	NA	NA
JAKFHU010001209.1	53500675	100946	G	A	P	P
JAKFHU010001209.1	65943163	100946	A	C	P	P
JAKFHU010001248.1	1751751	100946	A	T	NA	NA
JAKFHU010001365.1	6861821	100946	G	A	NA	NA
JAKFHU010001798.1	117312885	100946	T	C	NA	NA
JAKFHU010001815.1	40838953	100946	A	T	P	P
JAKFHU010001957.1	1969662	100946	C	T	NA	NA
JAKFHU010001978.1	2769725	100946	G	A	P	P
JAKFHU010002004.1	5595214	100946	C	A	M	M
JAKFHU010002004.1	12171259	100946	C	T	NA	NA
JAKFHU010002088.1	10150298	100946	G	A	NA	NA
JAKFHU010002140.1	6835960	100946	C	T	NA	NA
JAKFHU010002140.1	25257078	100946	T	C	M	M
JAKFHU010002239.1	26496466	100946	G	A	NA	NA
JAKFHU010000075.1	3594638	100938	G	A	NA	NA
JAKFHU010000160.1	4338120	100938	C	T	NA	NA
JAKFHU010000162.1	2080368	100938	C	T	NA	NA
JAKFHU010000322.1	3950620	100938	C	T	NA	NA
JAKFHU010000487.1	5653637	100938	C	T	NA	NA
JAKFHU010000502.1	949325	100938	C	G	P	P
JAKFHU010000600.1	725650	100938	C	T	P	P
JAKFHU010000726.1	2008097	100938	T	G	NA	NA
JAKFHU010000726.1	15791465	100938	A	T	NA	NA
JAKFHU010000747.1	34402534	100938	C	T	NA	NA
JAKFHU010000760.1	10909262	100938	G	A	NA	NA
JAKFHU010000913.1	26941940	100938	G	A	NA	NA
JAKFHU010001035.1	32619750	100938	C	T	NA	NA
JAKFHU010001129.1	4577639	100938	C	A	NA	NA
JAKFHU010001209.1	30432075	100938	G	A	NA	NA
JAKFHU010001209.1	45483720	100938	A	G	P	P
JAKFHU010001209.1	60614105	100938	C	A	NA	NA
JAKFHU010001209.1	65581439	100938	C	G	NA	NA
JAKFHU010001244.1	19138786	100938	G	A	NA	NA
JAKFHU010001262.1	21598501	100938	G	A	NA	NA
JAKFHU010001631.1	3780442	100938	G	A	P	NA
JAKFHU010001640.1	4510991	100938	T	G	NA	NA
JAKFHU010001725.1	568832	100938	C	G	NA	NA
JAKFHU010001760.1	4024219	100938	A	G	P	P
JAKFHU010001769.1	5648131	100938	G	A	NA	NA
JAKFHU010001798.1	96271451	100938	G	T	NA	NA
JAKFHU010001815.1	18526752	100938	C	G	NA	NA
JAKFHU010001815.1	43775457	100938	T	C	P	P
JAKFHU010001953.1	12827079	100938	G	A	P	P
JAKFHU010001953.1	51979787	100938	T	C	NA	NA
JAKFHU010001990.1	16487166	100938	A	G	M	M
JAKFHU010002004.1	6830752	100938	G	A	NA	NA
JAKFHU010002080.1	8399761	100938	A	G	NA	NA
JAKFHU010002080.1	16443092	100938	T	G	NA	NA
JAKFHU010002080.1	35520203	100938	A	G	NA	NA
JAKFHU010002080.1	41681398	100938	C	T	P	P
JAKFHU010002088.1	19953183	100938	C	T	NA	NA
JAKFHU010002088.1	55954380	100938	G	A	NA	NA
JAKFHU010002136.1	2783295	100938	G	A	P	P
JAKFHU010002136.1	26250474	100938	A	T	NA	NA
JAKFHU010002140.1	2551132	100938	G	A	NA	NA
JAKFHU010002140.1	27522024	100938	C	T	NA	NA
JAKFHU010002220.1	4477997	100938	T	C	NA	NA
JAKFHU010002390.1	11192330	100938	T	A	NA	NA
JAKFHU010002404.1	717902	100938	C	T	NA	NA
JAKFHU010002553.1	5169397	100938	G	C	NA	NA
JAKFHU010002568.1	329961	100938	A	T	P	P
JAKFHU010002573.1	21910955	100938	G	A	NA	NA
JAKFHU010000322.1	6037789	100950	A	G	NA	NA
JAKFHU010000322.1	10774948	100950	C	T	NA	NA
JAKFHU010000322.1	15653175	100950	G	C	P	P
JAKFHU010000322.1	16268427	100950	G	A	NA	NA
JAKFHU010000322.1	32433611	100950	A	G	P	P
JAKFHU010000378.1	39733	100950	G	A	NA	NA
JAKFHU010000379.1	2073003	100950	G	C	NA	NA
JAKFHU010000485.1	11221039	100950	C	T	NA	NA
JAKFHU010000600.1	5927866	100950	G	A	P	P
JAKFHU010000600.1	28521092	100950	C	T	NA	NA
JAKFHU010000747.1	32468339	100950	T	G	P	P
JAKFHU010000913.1	17154400	100950	G	A	NA	NA
JAKFHU010001035.1	15135297	100950	G	T	P	P
JAKFHU010001209.1	17601136	100950	A	G	NA	NA
JAKFHU010001209.1	42264922	100950	G	A	P	P
JAKFHU010001262.1	14962075	100950	G	A	NA	NA
JAKFHU010001631.1	14948174	100950	C	T	NA	NA
JAKFHU010001672.1	23427357	100950	C	T	NA	M
JAKFHU010001953.1	30287418	100950	C	T	P	P
JAKFHU010001953.1	35725172	100950	G	C	P	P
JAKFHU010001978.1	14781913	100950	T	C	M	M
JAKFHU010002080.1	39902871	100950	G	C	P	P
JAKFHU010002088.1	24935499	100950	T	C	P	NA
JAKFHU010002239.1	18390340	100950	C	T	M	M
JAKFHU010002573.1	9281375	100950	C	T	NA	NA
JAKFHU010000017.1	2615930	100940	G	A	NA	NA
JAKFHU010000086.1	6222888	100940	C	T	NA	NA
JAKFHU010000152.1	413881	100940	T	C	M	M
JAKFHU010000160.1	14642170	100940	G	A	NA	NA
JAKFHU010000322.1	21214628	100940	A	G	NA	NA
JAKFHU010000428.1	13643474	100940	G	A	NA	NA
JAKFHU010000485.1	8113632	100940	G	A	P	P
JAKFHU010000485.1	48282257	100940	C	T	P	P
JAKFHU010000776.1	18897044	100940	T	G	M	M
JAKFHU010000846.1	13773717	100940	C	T	P	P
JAKFHU010000913.1	12071962	100940	C	T	P	P
JAKFHU010000913.1	40512488	100940	T	A	NA	NA
JAKFHU010001178.1	4198974	100940	G	A	P	P
JAKFHU010001436.1	31370270	100940	C	T	NA	NA
JAKFHU010001684.1	31298046	100940	C	A	M	M
JAKFHU010001798.1	3308042	100940	T	G	NA	NA
JAKFHU010001798.1	21670546	100940	A	C	P	P
JAKFHU010001798.1	31922506	100940	G	A	NA	NA
JAKFHU010001798.1	103820858	100940	G	A	NA	NA
JAKFHU010001815.1	8961444	100940	A	G	NA	NA
JAKFHU010001815.1	41211822	100940	C	T	NA	NA
JAKFHU010001815.1	41211823	100940	C	T	NA	NA
JAKFHU010001953.1	59233626	100940	G	T	M	M
JAKFHU010002080.1	11484116	100940	C	T	NA	NA
JAKFHU010002080.1	36785211	100940	T	C	NA	NA
JAKFHU010002080.1	47808401	100940	A	G	NA	NA
JAKFHU010002088.1	32937375	100940	C	T	NA	NA
JAKFHU010002088.1	51407256	100940	A	G	P	P
JAKFHU010002404.1	6923815	100940	G	C	NA	M
JAKFHU010002573.1	20088886	100940	G	T	NA	NA
JAKFHU010000100.1	2148217	100942	T	C	P	P
JAKFHU010000144.1	27306253	100942	C	T	NA	NA
JAKFHU010000316.1	9738845	100942	G	C	NA	NA
JAKFHU010000485.1	48710497	100942	G	A	NA	NA
JAKFHU010000600.1	7017940	100942	G	T	NA	NA
JAKFHU010000600.1	50000030	100942	C	T	NA	NA
JAKFHU010000726.1	14835847	100942	G	A	NA	NA
JAKFHU010000726.1	22555143	100942	A	T	P	P
JAKFHU010000747.1	2317986	100942	C	T	P	P
JAKFHU010000747.1	27591958	100942	C	A	P	P
JAKFHU010000776.1	5270979	100942	C	T	P	P
JAKFHU010000846.1	1870439	100942	G	C	NA	NA
JAKFHU010000901.1	28335209	100942	G	A	P	P
JAKFHU010000901.1	28934151	100942	G	A	NA	NA
JAKFHU010000908.1	618176	100942	G	T	NA	NA
JAKFHU010001261.1	13409681	100942	T	G	P	P
JAKFHU010001261.1	21207270	100942	A	G	NA	NA
JAKFHU010001436.1	8825302	100942	G	A	NA	NA
JAKFHU010001449.1	696287	100942	C	T	P	P
JAKFHU010001798.1	51437604	100942	G	A	NA	NA
JAKFHU010001815.1	30024662	100942	C	T	NA	NA
JAKFHU010001957.1	1022758	100942	G	C	P	P
JAKFHU010001978.1	15180299	100942	G	A	NA	NA
JAKFHU010001990.1	1301512	100942	T	C	NA	NA
JAKFHU010001990.1	22141012	100942	G	A	P	P
JAKFHU010002088.1	45194665	100942	G	A	NA	NA
JAKFHU010002088.1	75317778	100942	C	G	NA	NA
JAKFHU010002181.1	7075520	100942	G	T	P	P
JAKFHU010002250.1	2764098	100942	G	A	NA	NA
JAKFHU010002332.1	6348511	100942	A	G	NA	NA
JAKFHU010000112.1	379264	100939	T	C	NA	NA
JAKFHU010000117.1	15212935	100939	C	T	NA	NA
JAKFHU010000144.1	30318581	100939	C	T	NA	NA
JAKFHU010000258.1	2902359	100939	G	A	NA	NA
JAKFHU010000271.1	1122140	100939	G	T	NA	NA
JAKFHU010000322.1	4064010	100939	G	A	P	P
JAKFHU010000403.1	1592761	100939	C	T	P	P
JAKFHU010000428.1	2612225	100939	T	C	NA	NA
JAKFHU010000428.1	17813164	100939	T	G	P	P
JAKFHU010000428.1	18153257	100939	C	T	P	P
JAKFHU010000432.1	6625346	100939	C	G	P	P
JAKFHU010000585.1	1081309	100939	C	T	NA	NA
JAKFHU010001038.1	2811705	100939	C	T	NA	NA
JAKFHU010001209.1	36888199	100939	T	C	NA	NA
JAKFHU010001244.1	23212715	100939	T	C	P	P
JAKFHU010001436.1	1771691	100939	T	G	P	P
JAKFHU010001482.1	1581673	100939	C	T	P	P
JAKFHU010001798.1	43240125	100939	G	A	M	M
JAKFHU010001815.1	34465549	100939	G	A	NA	NA
JAKFHU010001953.1	4246203	100939	G	A	NA	NA
JAKFHU010001953.1	22682975	100939	C	A	NA	NA
JAKFHU010002088.1	47264657	100939	G	C	NA	NA
JAKFHU010002136.1	23201239	100939	T	G	P	P
JAKFHU010002140.1	25430838	100939	C	T	NA	NA
JAKFHU010002181.1	6097886	100939	C	T	NA	NA
JAKFHU010000117.1	1401721	100935	G	A	NA	NA
JAKFHU010000216.1	401321	100935	A	T	P	P
JAKFHU010000322.1	5719770	100935	C	T	P	P
JAKFHU010000353.1	6815174	100935	T	C	NA	NA
JAKFHU010000432.1	6081178	100935	G	C	M	M
JAKFHU010000434.1	45014	100935	G	A	NA	NA
JAKFHU010000434.1	317497	100935	A	C	NA	NA
JAKFHU010000485.1	30841959	100935	G	A	NA	NA
JAKFHU010000485.1	31840392	100935	T	C	NA	NA
JAKFHU010000741.1	2866646	100935	A	G	NA	NA
JAKFHU010000747.1	10376553	100935	C	T	M	M
JAKFHU010000901.1	13286982	100935	T	C	NA	NA
JAKFHU010000901.1	15556476	100935	G	A	NA	NA
JAKFHU010000901.1	35457787	100935	G	A	NA	NA
JAKFHU010000908.1	2037584	100935	G	A	P	P
JAKFHU010000913.1	9801007	100935	G	A	NA	NA
JAKFHU010000913.1	20696277	100935	T	C	NA	NA
JAKFHU010000978.1	14509518	100935	C	T	P	P
JAKFHU010001129.1	8764416	100935	G	A	NA	NA
JAKFHU010001209.1	32239235	100935	C	T	NA	NA
JAKFHU010001209.1	65979566	100935	T	C	NA	NA
JAKFHU010001244.1	24026819	100935	A	T	P	P
JAKFHU010001436.1	26354578	100935	A	G	M	M
JAKFHU010001447.1	192478	100935	G	C	P	P
JAKFHU010001482.1	7178073	100935	G	A	NA	NA
JAKFHU010001672.1	12098431	100935	G	C	NA	NA
JAKFHU010001672.1	15867660	100935	G	A	P	P
JAKFHU010001684.1	14858553	100935	T	C	NA	NA
JAKFHU010001684.1	23467093	100935	A	C	NA	NA
JAKFHU010001798.1	32971053	100935	G	A	NA	NA
JAKFHU010001798.1	86774437	100935	G	A	P	P
JAKFHU010001798.1	99385334	100935	A	G	NA	NA
JAKFHU010001798.1	108829979	100935	G	A	NA	NA
JAKFHU010001831.1	3812061	100935	A	C	NA	NA
JAKFHU010001953.1	53607107	100935	G	A	NA	NA
JAKFHU010001990.1	760571	100935	A	G	NA	NA
JAKFHU010001990.1	3718780	100935	C	T	NA	NA
JAKFHU010001990.1	16032694	100935	G	A	NA	NA
JAKFHU010002088.1	28351492	100935	C	A	P	P
JAKFHU010002088.1	66206160	100935	T	C	M	M
JAKFHU010002136.1	12853374	100935	C	T	NA	NA
JAKFHU010002140.1	4534216	100935	C	T	M	M
JAKFHU010002140.1	38432952	100935	G	C	NA	NA
JAKFHU010002332.1	5166143	100935	G	A	M	M
JAKFHU010000086.1	4083830	100933	T	G	NA	NA
JAKFHU010000086.1	6253342	100933	A	G	M	M
JAKFHU010000144.1	17762806	100933	T	C	NA	NA
JAKFHU010000144.1	26457432	100933	G	A	P	P
JAKFHU010000144.1	26458720	100933	A	C	NA	NA
JAKFHU010000277.1	920555	100933	C	T	NA	NA
JAKFHU010000306.1	78117	100933	C	T	NA	NA
JAKFHU010000322.1	9022195	100933	C	G	NA	NA
JAKFHU010000340.1	397834	100933	A	G	P	P
JAKFHU010000353.1	3609738	100933	G	T	NA	NA
JAKFHU010000353.1	22081664	100933	C	T	NA	NA
JAKFHU010000380.1	3872264	100933	C	T	P	P
JAKFHU010000485.1	2355443	100933	G	A	M	M
JAKFHU010000485.1	17767934	100933	C	T	M	M
JAKFHU010000485.1	36562631	100933	C	T	NA	NA
JAKFHU010000485.1	54287253	100933	G	A	P	P
JAKFHU010000485.1	54865115	100933	C	T	NA	NA
JAKFHU010000485.1	58419356	100933	C	G	NA	NA
JAKFHU010000585.1	357613	100933	G	A	P	P
JAKFHU010000585.1	375173	100933	G	A	NA	NA
JAKFHU010000585.1	3298647	100933	G	A	M	M
JAKFHU010000600.1	6243316	100933	T	C	NA	NA
JAKFHU010000600.1	33574000	100933	C	T	M	M
JAKFHU010000726.1	4490976	100933	G	A	M	M
JAKFHU010000729.1	6925140	100933	G	A	P	P
JAKFHU010000741.1	6241513	100933	G	A	M	M
JAKFHU010000747.1	13520470	100933	C	T	NA	NA
JAKFHU010000747.1	16450654	100933	T	C	NA	NA
JAKFHU010000747.1	18209002	100933	G	A	NA	NA
JAKFHU010000776.1	8669298	100933	G	T	NA	NA
JAKFHU010000863.1	824191	100933	G	A	NA	NA
JAKFHU010000901.1	9342464	100933	T	A	NA	NA
JAKFHU010000908.1	9577670	100933	C	T	NA	NA
JAKFHU010000908.1	11211067	100933	A	G	NA	NA
JAKFHU010000913.1	4225242	100933	T	C	NA	NA
JAKFHU010000913.1	49495438	100933	G	A	NA	NA
JAKFHU010000978.1	6919476	100933	T	C	P	P
JAKFHU010000978.1	11155556	100933	C	T	NA	NA
JAKFHU010000978.1	37601809	100933	A	C	NA	NA
JAKFHU010000978.1	39003396	100933	A	G	NA	M
JAKFHU010001035.1	19608611	100933	T	C	NA	NA
JAKFHU010001035.1	25764521	100933	C	T	M	M
JAKFHU010001209.1	13671784	100933	T	C	M	M
JAKFHU010001209.1	34627684	100933	C	T	NA	NA
JAKFHU010001209.1	38850278	100933	G	T	NA	NA
JAKFHU010001244.1	1692111	100933	G	C	NA	NA
JAKFHU010001244.1	33141364	100933	T	C	P	P
JAKFHU010001261.1	2324692	100933	G	A	NA	NA
JAKFHU010001262.1	12223385	100933	C	A	NA	NA
JAKFHU010001262.1	17612067	100933	G	A	NA	NA
JAKFHU010001268.1	7852540	100933	G	A	NA	NA
JAKFHU010001268.1	10036432	100933	T	C	NA	NA
JAKFHU010001290.1	2329838	100933	A	C	NA	NA
JAKFHU010001420.1	280561	100933	G	T	NA	NA
JAKFHU010001436.1	28610123	100933	C	T	NA	NA
JAKFHU010001449.1	3326138	100933	G	A	NA	NA
JAKFHU010001557.1	2327052	100933	C	T	P	P
JAKFHU010001569.1	29446715	100933	G	A	P	P
JAKFHU010001569.1	33727297	100933	G	C	M	M
JAKFHU010001569.1	46270859	100933	T	G	P	P
JAKFHU010001631.1	2144976	100933	C	A	NA	NA
JAKFHU010001631.1	14110954	100933	A	G	NA	NA
JAKFHU010001631.1	15692084	100933	C	T	M	M
JAKFHU010001657.1	10474831	100933	C	T	NA	NA
JAKFHU010001684.1	5708714	100933	T	A	NA	NA
JAKFHU010001684.1	8918307	100933	C	A	M	M
JAKFHU010001684.1	11009370	100933	T	C	M	M
JAKFHU010001684.1	30033583	100933	T	G	M	M
JAKFHU010001798.1	13271183	100933	C	T	NA	NA
JAKFHU010001798.1	17434682	100933	G	T	NA	NA
JAKFHU010001798.1	31697975	100933	A	T	NA	NA
JAKFHU010001798.1	55796046	100933	G	A	M	M
JAKFHU010001798.1	74245480	100933	T	C	M	M
JAKFHU010001798.1	74920496	100933	C	T	NA	NA
JAKFHU010001798.1	90946908	100933	G	A	NA	NA
JAKFHU010001798.1	109853035	100933	G	A	P	P
JAKFHU010001798.1	117367255	100933	C	A	NA	NA
JAKFHU010001798.1	132473827	100933	G	A	NA	NA
JAKFHU010001805.1	85328	100933	A	G	NA	NA
JAKFHU010001815.1	4728065	100933	C	T	NA	NA
JAKFHU010001815.1	16873174	100933	G	A	NA	NA
JAKFHU010001815.1	25102374	100933	C	G	NA	NA
JAKFHU010001815.1	45816310	100933	C	A	M	M
JAKFHU010001953.1	11215470	100933	A	T	NA	M
JAKFHU010001953.1	23557683	100933	T	C	P	P
JAKFHU010001953.1	53951292	100933	T	C	NA	NA
JAKFHU010001990.1	5551714	100933	C	T	NA	NA
JAKFHU010001990.1	6761617	100933	C	T	NA	NA
JAKFHU010002004.1	3566206	100933	C	T	M	M
JAKFHU010002080.1	9890197	100933	G	C	NA	NA
JAKFHU010002080.1	30923706	100933	T	G	P	P
JAKFHU010002088.1	20630922	100933	T	C	NA	NA
JAKFHU010002088.1	60798925	100933	A	G	NA	NA
JAKFHU010002136.1	4329369	100933	T	A	M	M
JAKFHU010002140.1	26441498	100933	G	A	P	P
JAKFHU010002191.1	5314275	100933	G	C	NA	NA
JAKFHU010002191.1	5530122	100933	G	A	NA	NA
JAKFHU010002191.1	11093569	100933	T	C	NA	NA
JAKFHU010002220.1	4846477	100933	C	T	NA	NA
JAKFHU010002220.1	12672501	100933	G	A	M	M
JAKFHU010002239.1	6722746	100933	A	T	NA	NA
JAKFHU010002239.1	22762436	100933	C	T	NA	NA
JAKFHU010002239.1	26563186	100933	C	T	M	M
JAKFHU010002465.1	167122	100933	C	T	NA	NA
JAKFHU010002505.1	1173197	100933	C	T	NA	NA
JAKFHU010002658.1	16909200	100933	C	T	NA	NA
JAKFHU010002658.1	17607558	100933	A	C	NA	NA
JAKFHU010002670.1	2732263	100933	C	T	P	P
JAKFHU010000075.1	4039806	100945	G	C	P	P
JAKFHU010000117.1	4322936	100945	G	A	NA	NA
JAKFHU010000160.1	4982542	100945	T	C	NA	NA
JAKFHU010000194.1	92086	100945	G	T	NA	M
JAKFHU010000258.1	9034330	100945	G	A	NA	NA
JAKFHU010000322.1	22626127	100945	A	G	M	M
JAKFHU010000353.1	1580589	100945	A	G	P	P
JAKFHU010000353.1	1580599	100945	T	G	P	P
JAKFHU010000380.1	2435477	100945	G	A	M	M
JAKFHU010000428.1	13923860	100945	A	T	NA	NA
JAKFHU010000585.1	7517064	100945	G	A	NA	NA
JAKFHU010000600.1	23744824	100945	C	T	NA	NA
JAKFHU010000658.1	65367	100945	G	A	NA	NA
JAKFHU010000690.1	1199774	100945	C	T	P	P
JAKFHU010000690.1	5902155	100945	G	A	NA	NA
JAKFHU010000690.1	19925162	100945	C	T	P	P
JAKFHU010000726.1	6765270	100945	G	A	NA	NA
JAKFHU010000726.1	19263206	100945	T	C	NA	NA
JAKFHU010000729.1	1776801	100945	C	T	M	M
JAKFHU010000741.1	6040121	100945	G	A	M	M
JAKFHU010000747.1	12289349	100945	C	T	NA	NA
JAKFHU010000776.1	32159309	100945	T	C	NA	NA
JAKFHU010000846.1	11358220	100945	C	A	NA	NA
JAKFHU010000901.1	8308588	100945	G	A	M	M
JAKFHU010000901.1	16384648	100945	C	T	NA	NA
JAKFHU010000901.1	25308795	100945	A	G	NA	NA
JAKFHU010000913.1	12978146	100945	G	A	M	M
JAKFHU010000913.1	16256733	100945	A	G	NA	NA
JAKFHU010000913.1	28092016	100945	G	A	NA	NA
JAKFHU010000913.1	36413481	100945	C	T	NA	NA
JAKFHU010000978.1	8822980	100945	T	G	NA	NA
JAKFHU010000978.1	28697762	100945	C	G	NA	NA
JAKFHU010001013.1	1099798	100945	C	T	NA	NA
JAKFHU010001035.1	23665803	100945	G	A	NA	NA
JAKFHU010001178.1	3378303	100945	G	A	M	M
JAKFHU010001209.1	13986457	100945	C	T	M	M
JAKFHU010001209.1	20138669	100945	T	C	NA	NA
JAKFHU010001209.1	66261334	100945	T	C	NA	NA
JAKFHU010001224.1	5309892	100945	C	T	NA	NA
JAKFHU010001244.1	24013043	100945	A	T	NA	NA
JAKFHU010001261.1	10264394	100945	C	T	P	P
JAKFHU010001268.1	5157307	100945	G	A	P	P
JAKFHU010001290.1	2214031	100945	C	A	NA	NA
JAKFHU010001369.1	2336539	100945	C	T	NA	NA
JAKFHU010001482.1	6704277	100945	A	T	M	M
JAKFHU010001569.1	7684567	100945	C	T	NA	NA
JAKFHU010001569.1	11330955	100945	C	T	NA	NA
JAKFHU010001657.1	16210124	100945	G	A	P	P
JAKFHU010001665.1	5074443	100945	T	C	NA	NA
JAKFHU010001670.1	9991698	100945	C	T	NA	NA
JAKFHU010001672.1	10429136	100945	T	C	NA	NA
JAKFHU010001684.1	2530608	100945	C	T	NA	NA
JAKFHU010001684.1	16714039	100945	G	C	M	M
JAKFHU010001798.1	7932864	100945	A	G	NA	NA
JAKFHU010001798.1	110648836	100945	C	T	NA	NA
JAKFHU010001798.1	115141771	100945	T	A	P	P
JAKFHU010001798.1	126850303	100945	A	G	NA	NA
JAKFHU010001815.1	9164482	100945	C	T	NA	NA
JAKFHU010001815.1	12214876	100945	C	T	NA	NA
JAKFHU010001815.1	35305399	100945	A	G	M	M
JAKFHU010001815.1	36056789	100945	G	A	NA	NA
JAKFHU010001815.1	41899001	100945	G	A	M	M
JAKFHU010001815.1	44364762	100945	C	T	NA	NA
JAKFHU010001953.1	15713430	100945	A	T	NA	NA
JAKFHU010001953.1	38727655	100945	T	C	NA	NA
JAKFHU010001990.1	17039535	100945	C	T	NA	NA
JAKFHU010002004.1	1623427	100945	G	A	NA	NA
JAKFHU010002004.1	4783823	100945	G	A	M	M
JAKFHU010002080.1	35364113	100945	G	A	NA	NA
JAKFHU010002088.1	20161980	100945	C	T	M	M
JAKFHU010002136.1	24981634	100945	T	C	NA	NA
JAKFHU010002140.1	870853	100945	C	T	NA	NA
JAKFHU010002191.1	3502158	100945	G	A	NA	NA
JAKFHU010002239.1	11397163	100945	A	G	M	M
JAKFHU010002239.1	18559676	100945	C	T	NA	NA
JAKFHU010002332.1	5799745	100945	T	C	NA	NA
JAKFHU010002354.1	37706	100945	A	G	NA	NA
JAKFHU010002390.1	7935739	100945	T	C	P	P
JAKFHU010002390.1	11673308	100945	C	T	NA	NA
JAKFHU010002404.1	723713	100945	C	T	NA	NA
JAKFHU010002573.1	8638498	100945	G	A	NA	P
JAKFHU010002573.1	26813507	100945	C	T	NA	NA
JAKFHU010002658.1	12599426	100945	T	C	NA	NA
