# Supplementary material for: Unprecedented female mutation bias in the aye-aye, a highly unusual lemur from Madagascar
Source: PLoS Biol. 2025 Feb 7;23(2):e3003015. doi: 10.1371/journal.pbio.3003015 (PMC11819580; doi:10.1371/journal.pbio.3003015)
Supplement: S3 Table — The chromosome, position, and parent-of-origin for each of the mutations identified in baboons. (CSV) [file pbio.3003015.s012.csv]

CHROM	POS	Offspring_ID	REF	ALT	POOHA
chr9	158159	28246	A	T	NA
chr20	256826	28246	C	G	P
chr7	447087	14068	C	T	P
chr15	615106	14068	C	T	NA
chr15	1782571	13951	G	A	NA
chr19	1979478	13951	C	T	P
chr2	2151163	7267	C	T	M
chr20	2158406	18385	G	C	NA
chr2	2377253	11885	G	A	P
chr19	2545058	17199	G	C	P
chr5	2585162	18385	T	A	P
chr12	2981164	14012	C	T	P
chr7	3037166	7267	A	G	NA
chr19	3364664	26988	C	T	NA
chr20	3458842	13951	G	A	NA
chr4	3580582	14012	G	A	M
chr7	4046471	18385	C	T	P
chr11	4134907	10173	C	G	NA
chr17	4184634	15444	A	C	P
chr14	4190854	26988	C	T	NA
chr15	4375462	8395	G	A	P
chr15	4857788	16413	C	T	NA
chr17	5183560	16413	C	G	M
chr9	6652697	13951	A	G	NA
chr3	7002325	19348	C	A	P
chr16	7320812	18385	C	T	P
chr17	7528403	19181	A	T	NA
chr9	8127358	26988	A	G	NA
chr15	8265150	16517	C	T	P
chr5	8291987	14012	C	T	NA
chr6	8381829	14068	C	T	P
chr9	9036255	8395	A	T	P
chr5	9184667	26988	A	G	NA
chr3	9309350	13951	G	A	NA
chr7	9336432	17199	T	A	P
chr16	9550663	7267	T	C	P
chr4	9975081	28246	G	A	NA
chr8	10057944	13951	C	T	P
chr9	10204106	7267	A	G	NA
chr2	11188162	17199	A	T	NA
chr12	12157916	16517	C	T	P
chr13	12507411	28246	G	A	P
chr14	12530300	13951	A	G	NA
chr20	12670679	10173	C	G	P
chr15	13606062	14068	T	G	NA
chr11	14166093	17199	A	C	NA
chr14	14394194	11885	T	G	M
chr2	14947652	17199	G	C	P
chr15	14992179	26988	A	G	P
chr16	15542353	18385	T	C	P
chr14	15697200	7311	T	A	P
chr13	15781625	26988	G	A	P
chr19	15909585	18385	G	A	P
chr11	16605597	7267	T	C	P
chr8	16980132	15444	C	G	NA
chr11	17138192	7267	G	A	NA
chr5	17428596	10173	C	T	NA
chr13	18395537	14068	C	T	NA
chr4	18480107	11885	A	G	NA
chr18	18727616	13951	G	T	NA
chr7	18803446	7267	A	C	P
chr3	19413328	19181	C	T	M
chr19	20537245	28246	C	A	P
chr2	20628712	8395	C	T	M
chr8	20887327	14012	C	T	NA
chr15	20997565	13951	C	G	P
chr10	21229584	17199	A	G	NA
chr5	21511675	15444	G	A	NA
chr12	21648718	14068	T	C	P
chr8	21747989	28246	C	G	NA
chr20	22040285	28246	G	T	NA
chr2	22570060	26988	C	T	P
chr13	22726424	26988	T	C	NA
chr10	22967480	15444	G	A	P
chr9	24191328	16517	T	A	NA
chr8	24348032	26988	T	C	P
chr15	24370748	7267	T	A	P
chr19	24911615	8395	G	C	NA
chr16	24978577	15444	T	C	P
chr12	25325516	17199	A	G	NA
chr15	25657082	14012	C	T	NA
chr14	25842547	16517	A	C	M
chr1	25990388	28246	C	T	NA
chr18	26145188	7311	C	G	NA
chr11	26352872	26988	C	T	P
chr20	26532835	11885	A	G	P
chr8	26942102	14068	T	C	P
chr16	27007312	26988	C	T	NA
chr2	27718607	15444	G	C	NA
chr3	28355974	13951	T	C	NA
chr5	28377391	7311	C	G	P
chr2	28432790	7267	G	A	M
chr2	29354869	11885	G	A	NA
chr5	29475725	18385	A	T	P
chr5	29580778	14068	G	A	M
chr14	29755698	14068	A	G	NA
chr19	29930911	7311	G	A	M
chr18	29957155	14012	C	A	NA
chr7	30102694	19348	G	A	NA
chr11	30996926	7267	C	T	NA
chr4	31677756	13951	T	G	NA
chr13	32045833	7311	G	A	NA
chr19	32081165	26988	T	C	P
chr13	32215267	28246	G	A	M
chr5	32248303	13951	T	A	P
chr5	32248994	13951	G	C	P
chr15	32574944	18385	C	T	NA
chr15	32670655	7267	T	C	M
chr6	33260952	19181	C	T	M
chr15	33927110	11885	C	T	NA
chr8	34192094	13951	C	T	NA
chr20	34419946	14012	A	T	NA
chr15	34622722	13951	G	A	NA
chr13	34745513	15444	C	A	P
chr17	34882716	14012	A	G	P
chr15	34922047	8395	T	C	NA
chr7	35249380	17199	A	T	NA
chr7	35249380	19348	A	T	NA
chr8	35433600	11885	T	C	NA
chr1	36039223	26988	C	T	NA
chr5	37220504	19181	G	A	NA
chr14	37283715	11885	A	G	NA
chr16	37330314	14012	C	T	NA
chr18	37358446	19348	A	C	P
chr14	38317981	16413	A	G	P
chr1	38810845	7311	C	T	NA
chr9	39620929	26988	G	A	NA
chr3	39968121	15444	C	A	P
chr1	40272081	26988	T	C	P
chr6	40314253	11885	C	T	M
chr4	40695431	28246	C	T	NA
chr4	40753743	14012	A	G	P
chr9	40754792	13951	T	A	NA
chr16	40770442	7311	C	T	M
chr11	40831514	7267	C	T	NA
chr3	40877182	26988	T	C	M
chr1	40928928	28246	A	G	P
chr4	40936054	11885	G	A	NA
chr17	41080442	10173	G	A	P
chr12	41751666	14068	A	G	NA
chr4	41828396	8395	C	G	M
chr8	41841853	14012	G	A	P
chr1	42653050	19181	C	T	NA
chr19	42951282	28246	G	A	M
chr2	43120881	11885	T	C	NA
chr14	43425302	10173	C	A	NA
chr16	43483059	14068	G	C	P
chr16	44082024	17199	G	A	P
chr17	44423457	18385	C	G	NA
chr8	44471985	18385	G	A	NA
chr5	44681796	7267	T	C	NA
chr6	44742140	11885	C	A	NA
chr6	44743153	11885	G	C	NA
chr11	45080609	13951	G	A	P
chr15	45296126	13951	T	C	NA
chr12	45445629	15444	A	G	NA
chr10	45481432	17199	G	C	NA
chr11	45977689	16413	C	T	P
chr18	46496451	16413	C	G	P
chr18	46671954	11885	G	A	NA
chr16	47410234	18385	A	G	P
chr11	47645180	28246	C	T	NA
chr11	49528514	10173	C	G	NA
chr11	50792535	18385	G	A	P
chr13	51419653	16517	A	G	P
chr16	51585600	7267	C	A	NA
chr12	53281169	19348	A	C	NA
chr12	53417569	14068	G	A	NA
chr14	54005327	19181	C	G	M
chr1	54650311	16413	G	A	P
chr17	54757903	13951	C	A	P
chr2	55377767	19181	C	T	NA
chr9	55439159	13951	T	C	NA
chr1	55678875	16517	C	T	M
chr4	55705367	28246	C	T	P
chr17	56075039	28246	A	G	P
chr18	56416654	13951	G	C	NA
chr2	56580271	15444	C	T	NA
chr8	56766768	7267	A	C	M
chr1	56780789	13951	C	T	NA
chr5	57038189	14068	A	T	NA
chr3	57419254	14068	G	A	NA
chr20	57780440	11885	G	A	P
chr10	58177554	19181	C	T	NA
chr8	58391108	11885	C	G	NA
chr2	58591828	7267	G	A	NA
chr17	59128695	14012	C	T	NA
chr17	59597419	13951	T	C	NA
chr5	59814172	28246	A	C	P
chr15	60117078	11885	C	T	NA
chr11	60184553	11885	A	T	NA
chr11	60784766	14012	T	C	NA
chr20	60842771	19181	C	T	NA
chr12	61328869	14068	G	A	NA
chr7	61610656	14068	C	T	NA
chr11	61808372	19348	G	A	P
chr11	61808378	19348	T	A	P
chr13	62085113	7267	A	T	NA
chr3	62503095	8395	C	T	P
chr1	63049111	14012	A	C	NA
chr2	63187219	10173	C	T	NA
chr9	63228290	19348	T	C	NA
chr12	63667717	14068	G	C	NA
chr7	63974831	7267	G	A	P
chr17	64253476	15444	T	A	NA
chr4	64648536	18385	A	G	NA
chr12	64960715	10173	A	G	P
chr12	65788630	8395	C	T	NA
chr15	66411216	16413	C	T	NA
chr11	66493517	10173	G	A	P
chr12	66520900	14012	C	A	NA
chr14	66558529	28246	T	A	NA
chr6	66822265	7267	G	A	NA
chr14	67008821	14068	G	A	P
chr6	67016204	7267	G	T	P
chr6	67556893	26988	T	C	NA
chr9	67714331	16517	T	C	NA
chr13	68150502	19181	A	G	NA
chr16	68166282	7267	G	A	P
chr7	68793986	16517	C	T	P
chr2	69446007	28246	G	A	NA
chr1	69480718	7311	C	T	M
chr8	69574794	15444	C	T	NA
chr6	69642183	26988	A	G	NA
chr9	69997644	7267	T	C	NA
chr7	70069687	17199	G	A	P
chr9	70125215	18385	G	T	NA
chr5	70379604	7267	A	G	M
chr16	70477687	26988	T	C	P
chr6	70566862	18385	T	A	P
chr13	70949333	17199	T	C	NA
chr12	71767145	16517	C	T	NA
chr14	71796444	8395	C	T	P
chr6	71966807	7267	G	T	M
chr7	73265070	7311	A	T	P
chr8	73689731	28246	A	G	P
chr8	73857934	11885	C	T	NA
chr10	74026714	19181	T	C	NA
chr16	74592897	17199	C	T	P
chr13	74682448	14068	C	T	NA
chr1	74714189	16517	G	A	P
chr11	75540508	26988	C	T	P
chr8	76323279	10173	A	C	P
chr17	76618785	7311	A	G	NA
chr14	77301111	8395	C	T	NA
chr15	78107584	11885	C	T	NA
chr12	78277334	18385	C	G	P
chr11	78877824	7267	T	C	P
chr8	78972923	8395	T	G	P
chr9	79871867	7267	A	G	NA
chr14	81628769	11885	T	C	NA
chr17	81660138	7267	G	A	M
chr5	81832538	16517	G	A	P
chr3	81993510	7311	T	C	P
chr14	82341128	28246	G	A	P
chr4	82489761	17199	C	T	NA
chr11	83285075	14012	C	T	NA
chr11	84557229	10173	G	T	P
chr9	84639949	14068	T	A	NA
chr8	85646680	19348	C	T	NA
chr13	86648676	28246	T	C	P
chr13	86719512	19181	C	T	M
chr11	86879778	15444	C	T	P
chr17	87023930	15444	A	G	NA
chr9	87288848	7267	T	A	P
chr7	87514751	10173	C	T	P
chr11	87533726	26988	T	G	NA
chr6	88531713	13951	A	C	NA
chr9	88664783	26988	C	T	NA
chr10	89186696	7311	C	T	P
chr15	89534494	28246	T	C	NA
chr6	89951604	17199	C	T	NA
chr9	90414927	7311	G	A	NA
chr14	90903402	14012	G	A	P
chr3	91375581	7267	G	C	NA
chr5	92655640	13951	T	A	NA
chr8	92795682	17199	A	G	P
chr14	93082954	14012	A	G	NA
chr6	93349113	8395	G	T	P
chr5	93483935	10173	T	C	M
chr11	94040740	11885	C	T	NA
chr9	94793819	28246	G	A	NA
chr7	95335515	18385	C	T	NA
chr5	95348097	19181	G	A	M
chr3	96037412	15444	G	T	NA
chr11	96160032	16517	G	T	P
chr11	96567864	26988	A	C	NA
chr7	97402287	15444	A	T	P
chr9	97559059	19181	C	G	P
chr1	97705309	14068	G	T	NA
chr13	97747770	15444	A	G	NA
chr1	97829766	8395	C	G	P
chr11	97925518	15444	G	C	NA
chr5	98143163	13951	T	C	NA
chr8	98394559	26988	G	A	NA
chr13	98625143	14068	G	A	P
chr7	98744460	16413	A	G	P
chr7	98861774	7311	T	C	NA
chr13	99302703	17199	T	C	NA
chr3	100637061	11885	A	T	P
chr12	100725720	10173	T	C	NA
chr7	100736498	26988	G	A	NA
chr6	101065326	19181	T	C	NA
chr15	102284485	7267	G	C	NA
chr14	102849320	13951	A	G	P
chr15	104619738	26988	C	T	P
chr3	105415620	8395	T	C	P
chr5	105521180	14068	C	T	NA
chr9	105739287	7311	A	C	NA
chr9	105869681	10173	A	G	P
chr15	107199341	7311	G	A	P
chr14	107418401	11885	A	G	NA
chr11	108660192	14012	C	T	NA
chr14	108993216	18385	T	C	M
chr2	109264979	13951	C	T	M
chr9	110920631	19348	C	G	P
chr6	110952277	10173	T	C	P
chr4	111095492	17199	T	C	NA
chr8	111193267	14012	C	T	NA
chr4	111411800	14068	G	A	NA
chr7	112132706	28246	G	A	P
chr8	112329495	18385	G	C	P
chr2	112368040	19181	C	T	NA
chr2	113107090	7267	C	T	M
chr2	113228872	10173	G	A	P
chr1	113676186	18385	G	A	NA
chr4	114217621	11885	C	A	NA
chr1	114520322	14068	G	A	NA
chr1	114520323	14068	A	G	NA
chr7	114597692	7267	G	A	NA
chr5	114705969	16413	A	C	NA
chr1	114922679	26988	C	A	P
chr9	115325141	26988	C	T	P
chr1	116420658	7267	A	C	P
chr3	116669373	14068	G	A	NA
chr4	116832544	16413	C	T	NA
chr1	117942123	18385	G	C	M
chr8	118039276	13951	T	G	P
chr11	118229743	11885	T	A	NA
chr11	118520180	10173	G	C	P
chr3	119182195	28246	T	G	P
chr2	119585718	14068	C	G	NA
chr7	119618308	10173	T	C	P
chr3	120038687	28246	C	A	NA
chr8	120108029	15444	G	A	P
chr9	120192872	28246	T	G	M
chr8	120440871	10173	C	T	P
chr14	120738604	14068	C	G	P
chr7	121104569	17199	G	A	P
chr1	121761403	13951	C	A	NA
chr8	121989157	14012	A	C	NA
chr3	122655263	14012	C	T	NA
chr1	124204424	16517	T	C	NA
chr2	124532351	8395	G	T	P
chr4	124603827	26988	A	G	NA
chr6	125149366	13951	T	C	NA
chr6	125180059	11885	A	G	P
chr7	125483206	15444	G	A	M
chr5	126504544	18385	A	G	NA
chr7	126799002	18385	G	A	P
chr7	127227763	10173	G	A	P
chr4	127349146	16517	G	A	NA
chr2	128220552	15444	C	T	P
chr6	130673873	14012	G	A	P
chr7	131164751	10173	G	A	NA
chr8	131590990	15444	A	G	NA
chr1	132406969	11885	G	A	P
chr2	132483270	10173	C	T	P
chr3	133686526	17199	C	T	NA
chr6	133978772	26988	C	T	NA
chr1	135764553	14068	T	C	P
chr5	136690858	17199	A	C	P
chr6	138921640	19181	T	A	P
chr7	140138853	14068	C	T	NA
chr6	140676351	14012	G	A	NA
chr6	140802963	19348	C	G	NA
chr3	142049367	17199	T	C	P
chr7	142265913	14068	A	C	NA
chr2	142938680	13951	C	T	NA
chr5	147116975	17199	T	G	NA
chr5	148728636	16517	G	A	P
chr4	149176927	14068	T	C	P
chr2	149627090	8395	T	C	NA
chr1	151489262	16517	G	A	P
chr2	152686878	16517	G	A	P
chr1	153098555	7311	G	A	P
chr7	155519710	7311	C	T	NA
chr6	155689206	14068	A	G	P
chr4	156040371	15444	G	A	P
chr6	158007450	7267	T	G	M
chr6	159642295	19181	T	C	NA
chr6	160401276	7267	A	G	NA
chr2	161623460	17199	A	G	NA
chr2	163075235	19181	A	G	P
chr1	164790371	28246	G	T	NA
chr1	165675420	16413	T	A	NA
chr1	167677710	14068	T	C	NA
chr2	167864237	18385	A	G	M
chr5	167865715	14068	C	T	NA
chr1	167969751	19181	C	T	NA
chr1	169850173	16413	C	T	P
chr3	170888048	14068	G	T	NA
chr2	173211617	13951	C	T	NA
chr6	173490675	28246	G	A	P
chr6	173548719	11885	C	T	NA
chr3	174236939	16413	T	C	NA
chr1	176122790	13951	T	G	NA
chr2	176488841	18385	C	T	P
chr1	177159231	11885	T	C	M
chr1	177828679	18385	G	A	P
chr1	182664460	26988	G	A	NA
chr1	186465822	16517	T	G	NA
chr2	187655258	14068	G	A	NA
chr1	206841391	11885	A	C	NA
chr1	206841557	11885	A	T	NA
chr1	206867102	11885	G	A	P
chr1	211939621	8395	T	G	NA
chr1	215241678	14068	C	T	P
chr17	40982	40001	G	A	NA
chr14	558742	39992	T	C	NA
chr20	965179	39992	C	G	M
chr10	1558558	39990	C	T	NA
chr3	2262278	40001	C	T	P
chr12	3387429	39992	A	G	NA
chr1	3991452	40005	T	A	NA
chr13	4969105	40005	A	G	M
chr12	5101701	40001	C	T	P
chr10	5109322	39992	T	C	P
chr13	5371892	39992	C	T	P
chr4	6665787	40005	G	A	P
chr9	8779321	39990	C	T	P
chr11	10668101	40001	T	C	M
chr20	12501580	40005	A	G	P
chr15	13027366	39990	T	C	M
chr16	15275493	40005	G	A	P
chr10	16149792	40001	T	C	P
chr1	16382847	40001	G	A	NA
chr19	17507766	40005	G	A	P
chr13	18148640	40001	G	A	NA
chr9	19365731	39992	C	T	NA
chr4	20466776	39992	A	G	NA
chr14	20906157	39990	C	T	NA
chr8	24142913	40005	A	G	P
chr13	26626473	40001	A	G	P
chr14	26665793	40001	A	C	NA
chr2	27348584	39992	A	G	P
chr16	27460241	40001	C	T	NA
chr18	32356748	40001	G	A	M
chr13	35620962	40005	G	A	M
chr18	35969903	39990	C	T	P
chr14	36784732	39990	C	T	M
chr18	38368513	40005	C	T	P
chr4	40778860	40001	T	G	NA
chr12	43164101	39992	A	C	P
chr18	43795109	40005	T	C	P
chr19	43805971	39992	G	A	P
chr1	44765974	39990	C	T	M
chr19	44970974	39992	C	T	P
chr13	45370307	40005	G	A	P
chr17	46416815	40005	G	A	NA
chr18	48596251	39992	C	A	NA
chr9	49741881	40001	G	C	P
chr15	50262273	40005	G	C	NA
chr17	53785215	39990	A	C	NA
chr4	54420711	40005	C	T	NA
chr17	55311140	39990	C	T	M
chr15	56873424	40001	G	A	P
chr2	58359080	40005	A	T	M
chr16	59492276	39990	G	A	P
chr4	60875945	40001	A	G	P
chr6	61050261	39990	A	G	P
chr9	64070908	39990	G	A	P
chr20	64845933	40001	G	A	NA
chr7	67499945	40005	T	G	NA
chr6	67534531	40001	T	G	P
chr13	67721851	40001	G	A	P
chr1	67802116	39990	A	T	P
chr9	68330617	40001	A	G	P
chr8	71632050	40001	C	T	P
chr16	71680739	39990	G	C	NA
chr2	78055564	39992	C	T	P
chr7	81767144	39990	C	T	NA
chr9	87394060	39992	A	G	P
chr1	88900230	40001	C	G	NA
chr7	89008172	39990	G	A	NA
chr10	90464431	40001	C	T	M
chr14	91253439	40001	T	G	P
chr12	91840350	39992	A	T	P
chr9	92660848	39992	G	A	P
chr8	93206128	40005	A	G	M
chr12	93569037	39990	G	A	NA
chr6	99007901	40001	G	T	P
chr14	101595367	39990	C	T	NA
chr15	102249384	39992	A	G	P
chr13	103206436	39992	A	G	NA
chr14	104331853	40001	G	A	NA
chr9	114827195	39990	A	G	NA
chr1	120252427	40001	A	C	P
chr9	120558272	39992	A	C	P
chr1	120652343	40001	C	T	NA
chr2	123471612	39992	C	T	NA
chr7	124130644	39992	C	G	P
chr3	127672471	40001	G	A	NA
chr1	129256940	40005	A	G	NA
chr8	130579596	40001	G	A	P
chr1	131505219	39990	G	A	P
chr2	132834705	40001	C	G	M
chr6	140408447	39990	C	G	P
chr6	146007168	39990	C	G	P
chr1	152524149	39992	C	T	NA
chr6	152580704	40001	T	A	NA
chr6	152580709	40001	T	G	NA
chr3	158130801	39990	G	A	M
chr2	167700910	39990	G	A	P
chr3	176448373	39990	C	A	NA
chr3	176739339	39990	A	G	NA
chr2	179033726	39990	T	A	NA
chr3	179975286	39990	T	C	NA
chr1	180230130	39990	C	T	P
