# Supplementary material for: Unprecedented female mutation bias in the aye-aye, a highly unusual lemur from Madagascar
Source: PLoS Biol. 2025 Feb 7;23(2):e3003015. doi: 10.1371/journal.pbio.3003015 (PMC11819580; doi:10.1371/journal.pbio.3003015)
Supplement: S4 Table — List of genes that were analyzed for their possible mechanistic role in the aye-aye mutation bias. (CSV) [file pbio.3003015.s013.csv]

Gene Name (synonyms)	Activity	Mechanism	Chromosome location	Accession number
UNG	U	Base excision repair (BER)	12q24.11	NM_080911
SMUG1	U	Base excision repair (BER)	12q13.13	NM_014311
MBD4	U or T opposite G at CpG sequences	Base excision repair (BER)	3q21.3	NM_003925
TDG	U, T or ethenoC opposite G	Base excision repair (BER)	12q23.3	NM_003211
OGG1	8-oxoG opposite C	Base excision repair (BER)	3p25.3	NM_016821
MUTYH (MYH)	A opposite 8-oxoG	Base excision repair (BER)	1p34.1	NM_012222
NTHL1 (NTH1)	Ring-saturated or fragmented pyrimidines	Base excision repair (BER)	16p13.3	NM_002528
MPG	3-meA, ethenoA, hypoxanthine	Base excision repair (BER)	16p13.3	NM_002434
NEIL1	Removes thymine glycol	Base excision repair (BER)	15q24.2	NM_024608
NEIL2	Removes oxidative products of pyrimidines	Base excision repair (BER)	8p23.1	NM_145043
NEIL3	Removes oxidative products of pyrimidines	Base excision repair (BER)	4q34	NM_018248
APEX1 (APE1)	AP endonuclease	Other BER and strand break joining factors	14q11.2	NM_001641
APEX2	AP endonuclease	Other BER and strand break joining factors	Xp11.21	NM_014481
LIG3	DNA Ligase III	Other BER and strand break joining factors	17q12	NM_013975
XRCC1	LIG3 accessory factor	Other BER and strand break joining factors	19q13.31	NM_006297
PNKP	Converts some DNA breaks to ligatable ends	Other BER and strand break joining factors	19q13.33	NM_007254
APLF	Accessory factor for DNA end-joining	Other BER and strand break joining factors	2p13.3	NM_173545
HMCES	Reacts with AP sites	Other BER and strand break joining factors	3q21.3	NM_020187
PARP1 (ADPRT)	Protects strand interruptions	Poly(ADP-ribose) polymerase (PARP) enzymes that bind to DNA	1q42.12	NM_001618
PARP2 (ADPRTL2)	PARP-like enzyme	Poly(ADP-ribose) polymerase (PARP) enzymes that bind to DNA	14q11.2	NM_005484
PARP3 (ADPRTL3)	PARP-like enzyme	Poly(ADP-ribose) polymerase (PARP) enzymes that bind to DNA	3p21.1	NM_001003931
PARG	Poly(ADP-ribose) glycohydrolase	Poly(ADP-ribose) polymerase (PARP) enzymes that bind to DNA	10q11.23	NM_003631
PARPBP	Binds PARP and modulates recombination	Poly(ADP-ribose) polymerase (PARP) enzymes that bind to DNA	12q23.2	NM_001319988
MGMT	O6-meG alkyltransferase	Direct reversal of damage	10q26.3	NM_002412
ALKBH2 (ABH2)	1-meA dioxygenase	Direct reversal of damage	12q24.11	NM_001001655
ALKBH3 (DEPC1)	1-meA dioxygenase	Direct reversal of damage	11p11.2	NM_139178
TDP1	Removes 3'-tyrosylphosphate and 3'-phosphoglycolate from DNA; human disorder SCAN1	Repair of DNA-protein crosslinks	14q32.11	NM_018319
TDP2 (TTRAP)	5'- and 3'-tyrosyl DNA phosphodiesterase	Repair of DNA-protein crosslinks	6p22.3	NM_016614
SPRTN (Spartan)	Reads ubiquitylation	Repair of DNA-protein crosslinks	1q42.12-q43	NM_032018
MSH2	Mismatch (MSH2-MSH6) and loop (MSH2-MSH3) recognition	Mismatch excision repair (MMR)	2p21	NM_000251
MSH3	Mismatch (MSH2-MSH6) and loop (MSH2-MSH3) recognition	Mismatch excision repair (MMR)	5q14.1	NM_002439
MSH6	Mismatch (MSH2-MSH6) and loop (MSH2-MSH3) recognition	Mismatch excision repair (MMR)	2p16.3	NM_000179
MLH1	MutL homologs, forming heterodimer	Mismatch excision repair (MMR)	3p22.3	NM_000249
PMS2	MutL homologs, forming heterodimer	Mismatch excision repair (MMR)	7p22.1	NM_000535
MSH4	MutS homologs specialized for meiosis	Mismatch excision repair (MMR)	1p31.1	NM_002440
MSH5	MutS homologs specialized for meiosis	Mismatch excision repair (MMR)	6p21.33	NM_002441
MLH3	MutL homologs of unknown function	Mismatch excision repair (MMR)	14q24.3	NM_014381
PMS1	MutL homologs of unknown function	Mismatch excision repair (MMR)	2q32.2	NM_000534
PMS2P3 (PMS2L3)	MutL homologs of unknown function	Mismatch excision repair (MMR)	7q11.23	NM_005395
HFM1	Helicase in meiotic-crossover formation	Mismatch excision repair (MMR)	1p22.2	NM_001017975
XPC	Binds DNA distortions	Mismatch excision repair (MMR)	3p25.1	NM_004628
RAD23B	Binds DNA distortions	Mismatch excision repair (MMR)	9q31.2	NM_002874
CETN2	Binds DNA distortions	Mismatch excision repair (MMR)	Xq28	NM_004344
RAD23A	Substitutes for RAD23B	Mismatch excision repair (MMR)	19p13.13	NM_005053
XPA	Binds damaged DNA in preincision complex	Mismatch excision repair (MMR)	9q22.33	NM_000380
DDB1	Complex defective in XP group E	Mismatch excision repair (MMR)	11q12.2	NM_001923
DDB2 (XPE)	Complex defective in XP group E	Mismatch excision repair (MMR)	11p11.2	NM_000107
RPA1	Binds DNA in preincision complex	Mismatch excision repair (MMR)	17p13.3	NM_002945
RPA2	Binds DNA in preincision complex	Mismatch excision repair (MMR)	1p35.3	NM_002946
RPA3	Binds DNA in preincision complex	Mismatch excision repair (MMR)	7p21.3	NM_002947
ERCC3 (XPB)	3' to 5' DNA helicase	Mismatch excision repair (MMR)	2q14.3	NM_000122
ERCC2 (XPD)	5' to 3' DNA helicase	Mismatch excision repair (MMR)	19q13.32	NM_000400
GTF2H1	Core TFIIH subunit p62	Mismatch excision repair (MMR)	11p15.1	NM_005316
GTF2H2	Core TFIIH subunit p44	Mismatch excision repair (MMR)	5q13.2	NM_001515
GTF2H3	Core TFIIH subunit p34	Mismatch excision repair (MMR)	12q24.31	NM_001516
GTF2H4	Core TFIIH subunit p52	Mismatch excision repair (MMR)	6p21.33	NM_001517
GTF2H5 (TTDA)	Core TFIIH subunit p8	Mismatch excision repair (MMR)	6p25.3	NM_207118
GTF2E2	TFIIE subunit, mutated in TTD	Mismatch excision repair (MMR)	8p12	NM_002095
CDK7	Kinase subunits of TFIIH	Mismatch excision repair (MMR)	5q13.2	NM_001799
CCNH	Kinase subunits of TFIIH	Mismatch excision repair (MMR)	5q14.3	NM_001239
MNAT1	Kinase subunits of TFIIH	Mismatch excision repair (MMR)	14q23.1	NM_002431
ERCC5 (XPG)	3' incision	Mismatch excision repair (MMR)	13q33.1	NM_000123
ERCC1	5' incision DNA binding subunit	Mismatch excision repair (MMR)	19q13.32	NM_001983
ERCC4 (XPF)	5' incision catalytic subunit	Mismatch excision repair (MMR)	16p13.12	NM_005236
LIG1	DNA ligase	Mismatch excision repair (MMR)	19q13.32	NM_000234
ERCC8 (CSA)	Cockayne syndrome and UV-Sensitive Syndrome; Needed for transcription-coupled NER	Mismatch excision repair (MMR)	5q12.1	NM_000082
ERCC6 (CSB)	Cockayne syndrome and UV-Sensitive Syndrome; Needed for transcription-coupled NER	Mismatch excision repair (MMR)	10q11.23	NM_000124
UVSSA (KIAA1530)	Cockayne syndrome and UV-Sensitive Syndrome; Needed for transcription-coupled NER	Mismatch excision repair (MMR)	4p16.3	NM_020894
XAB2 (HCNP)	Pre-mRNA splicing; Associates with PRPF19, CSA, CSB	Mismatch excision repair (MMR)	19p13.2	NM_020196
MMS19	Iron-sulfur cluster loading and transport	Mismatch excision repair (MMR)	10q24.1	NM_022362
RAD51	Homologous pairing	Homologous recombination	15q15.1	NM_002875
RAD51B	Rad51 homolog	Homologous recombination	14q24.1	NM_002877
RAD51D	Rad51 homolog	Homologous recombination	17q12	NM_002878
HELQ (HEL308)	DNA helicase in RAD51 paralog complex	Homologous recombination	4q21.23	NM_133636
SWI5	Accessory factor for loading RAD51	Homologous recombination	9q34.11	NM_001040011
SWSAP1	Shu subunits, RAD51 recruitment	Homologous recombination	19p13.2	NM_175871
ZSWIM7 (SWS1)	Shu subunits, RAD51 recruitment	Homologous recombination	17p12	NM_001042697
SPIDR	Shu subunits, RAD51 recruitment	Homologous recombination	8q11.21	NM_001080394
PDS5B	Shu subunits, RAD51 recruitment	Homologous recombination	13q13.1	NM_015032
DMC1	Rad51 homolog, meiosis	Homologous recombination	22q13.1	NM_007068
XRCC2	DNA break and crosslink repair	Homologous recombination	7q36.1	NM_005431
XRCC3	DNA break and crosslink repair	Homologous recombination	14q32.33	NM_005432
RAD52	Accessory factors for recombination	Homologous recombination	12p13.33	NM_134424
RAD54L	Accessory factors for recombination	Homologous recombination	1p34.1	NM_003579
RAD54B	Accessory factors for recombination	Homologous recombination	8q22.1	NM_012415
BRCA1	Accessory factor for transcription and recombination, E3 Ubiquitin ligase	Homologous recombination	17q21.31	NM_007294
BARD1	BRCA1-associated	Homologous recombination	2q35	NM_000465
ABRAXAS1	In BRCA1 A complex	Homologous recombination	4q21.23	NM_139076
PAXIP1 (PTIP)	MDC1 paralog in 53BP1 pathway	Homologous recombination	7q36.2	NM_007349
SMC5	Recruit cohesion during HR	Homologous recombination	9q21.12	NM_015110
SMC6	Recruit cohesion during HR	Homologous recombination	2p24.2	NM_001142286
SHLD1	Suppressing end-resection	Homologous recombination	20p12.3	NM_001303477
SHLD2 (FAM35A)	Suppressing end-resection	Homologous recombination	10q23.2	NM_001330112
SHLD3	Suppressing end-resection	Homologous recombination	5q12.3	NM_001365341
SEM1 (SHFM1) (DSS1)	BRCA2 associated	Homologous recombination	7q21.3	NM_006304
RAD50	ATPase in complex with MRE11A, NBS1	Homologous recombination	5q23.3	NM_005732
MRE11A	3' exonuclease, defective in ATLD (ataxia-telangiectasia-like disorder)	Homologous recombination	11q21	NM_005590
NBN (NBS1)	Mutated in Nijmegen breakage syndrome	Homologous recombination	8q21.3	NM_002485
RBBP8 (CtIP)	Promotes DNA end resection	Homologous recombination	18q11.2	NM_002894
MUS81	Subunits of structure-specific DNA nuclease	Homologous recombination	11q13.1	NM_025128
EME1 (MMS4L)	Subunits of structure-specific DNA nuclease	Homologous recombination	17q21.33	NM_152463
EME2	Subunits of structure-specific DNA nuclease	Homologous recombination	16p13.3	NM_001257370
SLX1A (GIYD1)	Subunit of SLX1-SLX4 structure-specific nuclease, two identical tandem genes in the human genome	Homologous recombination	16p11.2	NM_001014999
SLX1B (GIYD2)	SLX1A , SLX1B	Homologous recombination	16p11.2	NM_024044
GEN1	Nuclease cleaving Holliday junctions	Homologous recombination	2p24.2	NM_182625
FANCA	FANCA	Tolerance and repair of DNA crosslinks and other adducts in DNA	16q24.3	NM_000135
FANCB	FANCB	Tolerance and repair of DNA crosslinks and other adducts in DNA	Xp22.31	NM_152633
FANCC	FANCC	Tolerance and repair of DNA crosslinks and other adducts in DNA	9q22.32	NM_000136
BRCA2 (FANCD1)	Cooperation with RAD51, essential function	Tolerance and repair of DNA crosslinks and other adducts in DNA	13q13.1	NM_000059
FANCD2	Target for monoubiquitination	Tolerance and repair of DNA crosslinks and other adducts in DNA	3p25.3	NM_033084
FANCE	FANCE	Tolerance and repair of DNA crosslinks and other adducts in DNA	6p21.31	NM_021922
FANCF	FANCF	Tolerance and repair of DNA crosslinks and other adducts in DNA	11p14.3	NM_022725
FANCG (XRCC9)	FANCG	Tolerance and repair of DNA crosslinks and other adducts in DNA	9p13.3	NM_004629
FANCI (KIAA1794)	target for monoubiquitination	Tolerance and repair of DNA crosslinks and other adducts in DNA	15q26.1	NM_018193
BRIP1 (FANCJ)	DNA helicase, BRCA1-interacting	Tolerance and repair of DNA crosslinks and other adducts in DNA	17q23	NM_032043
FANCL	FANCL	Tolerance and repair of DNA crosslinks and other adducts in DNA	2p16.1	NM_018062
FANCM	helicase / translocase	Tolerance and repair of DNA crosslinks and other adducts in DNA	14q21.3	NM_020937
PALB2 (FANCN)	Co-localizes with BRCA2 (FANCD1)	Tolerance and repair of DNA crosslinks and other adducts in DNA	16p12.1	NM_024675
RAD51C (FANCO)	Rad51 homolog , FANCO	Tolerance and repair of DNA crosslinks and other adducts in DNA	17q23.2	NM_002876
SLX4(FANCP)	nuclease subunit / scaffold SLX4 , FANCP	Tolerance and repair of DNA crosslinks and other adducts in DNA	16p13.3	NM_032444
FAAP20 (C1orf86)	FANCA - associated	Tolerance and repair of DNA crosslinks and other adducts in DNA	1p36.33	NM_182533
FAAP24 (C19orf40)	FAAP24	Tolerance and repair of DNA crosslinks and other adducts in DNA	19q13.11	NM_152266
FAAP100	Part of FA core complex	Tolerance and repair of DNA crosslinks and other adducts in DNA	17q25.3	NM_025161
UBE2T (FANCT)	E2 ligase for FANCL	Tolerance and repair of DNA crosslinks and other adducts in DNA	1q32.1	NM_014176
XRCC6 (Ku70)	DNA end binding subunit	Non-homologous end-joining	22q13.2	NM_001469
XRCC5 (Ku80)	DNA end binding subunit	Non-homologous end-joining	2q35	NM_021141
PRKDC	DNA-dependent protein kinase catalytic subunit	Non-homologous end-joining	8q11.21	NM_006904
LIG4	Ligase	Non-homologous end-joining	13q33.3	NM_002312
XRCC4	Ligase accessory factor	Non-homologous end-joining	5q14.2	NM_003401
DCLRE1C (Artemis)	Nuclease	Non-homologous end-joining	10p13	NM_022487
NHEJ1 (XLF, Cernunnos)	End-joining factor	Non-homologous end-joining	2q35	NM_024782
NUDT1 (MTH1)	8-oxoGTPase	Modulation of nucleotide pools	7p22.3	NM_002452
DUT	dUTPase	Modulation of nucleotide pools	15q21.1	NM_001948
RRM2B (p53R2)	p53-inducible ribonucleotide reductase small subunit 2 homolog	Modulation of nucleotide pools	8q22.3	NM_015713
PARK7 (DJ-1)	Guanine glycation repair	Modulation of nucleotide pools	1p36.23	NM_007262
DNPH1	Hydrolase for 5-hydroxymethyl deoxyuridine	Modulation of nucleotide pools	6p21.1	NM_006443
NUDT15 (MTH2)	Hydrolysis of thiopurines?	Modulation of nucleotide pools	13q14.2	NM_018283
NUDT18 (MTH3)	Hydrolysis of 8-hydroxypurine diphosphates	Modulation of nucleotide pools	8p21.3	NM_024815
POLA1	DNA synthesis at resected ends	DNA polymerases	Xp22.1-p21.3	NM_001330360
POLB	BER in nuclear DNA	DNA polymerases	8p11.21	NM_002690
POLD1	Pol delta subunits	DNA polymerases	19q13.33	NM_002691
POLD2	Pol delta subunits (Also subunit of pol zeta)	DNA polymerases	7p13	NM_001127218
POLD3	Pol delta subunits (Also subunit of pol zeta)	DNA polymerases	11q13.4	NM_006591
POLD4	Pol delta subunits	DNA polymerases	11q13.2	NM_021173
POLE (POLE1)	Pol epsilon subunits	DNA polymerases	12q24.33	NM_006231
POLE2	Pol epsilon subunits	DNA polymerases	14q21.3	NM_002692
POLE3	Pol epsilon subunits	DNA polymerases	9q32	NM_017443
POLE4	Pol epsilon subunits	DNA polymerases	2p12	NM_019896
REV3L (POLZ)	DNA pol zeta catalytic subunit, essential function	DNA polymerases	6q21	NM_002912
MAD2L2 (REV7)	DNA pol zeta and shieldin subunit	DNA polymerases	1p36.22	NM_006341
REV1 (REV1L)	dCMP transferase	DNA polymerases	2q11.2	NM_016316
POLG	Mitochondrial DNA repair and replication	DNA polymerases	15q26.1	NM_002693
POLH	xeroderma pigmentosum (XP) variant	DNA polymerases	6p21.1	NM_006502
POLI (RAD30B)	Lesion bypass	DNA polymerases	18q21.2	NM_007195
POLQ	TMEJ (alt-EJ)	DNA polymerases	3q13.33	NM_199420
POLK (DINB1)	Lesion bypass and NER	DNA polymerases	5q13.3	NM_016218
POLL	Gap-filling during non-homologous end-joining	DNA polymerases	10q24.32	NM_013274
POLM	Gap filling during non-homologous end-joining	DNA polymerases	7p13	NM_013284
POLN (POL4P)	Lesion bypass / recombination?	DNA polymerases	4p16.3	NM_181808
PRIMPOL	Primase and DNA-directed polymerase	DNA polymerases	4q35.1	NM_152683
DNTT	Terminal transferase	DNA polymerases	10q24.1	NM_004088
FEN1 (DNase IV)	5' nuclease	Editing and processing nucleases	11q12.2	NM_004111
FAN1 (MTMR15)	5' nuclease interacting with FANCD2	Editing and processing nucleases	15q13.2	NM_014967
TREX1	3' exonuclease	Editing and processing nucleases	3p21.31	NM_033629
TREX2	3' exonuclease	Editing and processing nucleases	Xq28	NM_080701
EXO1 (HEX1)	5' exonuclease	Editing and processing nucleases	1q43	NM_003686
APTX (aprataxin)	Processing of DNA single-strand interruptions	Editing and processing nucleases	9p21.1	NM_175073
SPO11	endonuclease	Editing and processing nucleases	20q13.32	NM_012444
ENDOV	incision 3' of hypoxanthine and uracil in DNA and inosine in RNA	Editing and processing nucleases	17q25.3	NM_173627
DNA2	Seckel Syndrome 8	Editing and processing nucleases	10q21.3	NM_001080449
DCLRE1A (SNM1A)	5'-3' exonuclease, DNA crosslink repair	Editing and processing nucleases	10q25.3	NM_014881
DCLRE1B (SNM1B)	5' - 3' exonuclease, APOLLO	Editing and processing nucleases	1p13.2	NM_022836
EXO5	exonuclease	Editing and processing nucleases	1p34.2	NM_001346946
UBE2A (RAD6A)	Ubiquitin-conjugating enzyme	Ubiquitination and modification	Xq24-q25	NM_003336
UBE2B (RAD6B)	Ubiquitin-conjugating enzyme	Ubiquitination and modification	5q31.1	NM_003337
RAD18	E3 ubiquitin ligase	Ubiquitination and modification	3p25.3	NM_020165
SHPRH	E3 ubiquitin ligase, SWI/SNF related, homolog of S. cerevisiae Rad5	Ubiquitination and modification	6q24.3	NM_001042683
HLTF (SMARCA3)	E3 ubiquitin ligase, SWI/SNF related, homolog of S. cerevisiae Rad5	Ubiquitination and modification	3q25.1-q26.1	NM_003071
RNF168	E3 ubiquitin ligase for DSB repair; ATM-like and RIDDLE syndrome	Ubiquitination and modification	3q29	NM_152617
RNF8	E3 ubiquitin ligase for DSB repair	Ubiquitination and modification	6p21.2	NM_003958
RNF4	E3 ubiquitin ligase	Ubiquitination and modification	4p16.3	NM_001185009
UBE2V2 (MMS2)	Ubiquitin-conjugating complex	Ubiquitination and modification	8q11.21	NM_003350
UBE2N (UBC13)	Ubiquitin-conjugating complex	Ubiquitination and modification	12q22	NM_003348
USP1	Ubiquitin-specific protease for FANCD2, PCNA	Ubiquitination and modification	1p31.3	NM_003368
WDR48	Necessary for USP1 activity	Ubiquitination and modification	3p22.2	NM_020839
HERC2	Control of several DNA repair factors	Ubiquitination and modification	15q13.1	NM_004667
H2AX (H2AFX)	Histone, phosphorylated after DNA damage	Chromatin Structure and Modification	11q23.3	NM_002105
CHAF1A (CAF1)	Chromatin assembly factor	Chromatin Structure and Modification	19p13.3	NM_005483
SETMAR (METNASE)	DNA damage-associated histone methylase and nuclease	Chromatin Structure and Modification	3p26	NM_006515
ATRX	Chromatin remodeling, transcription factor	Chromatin Structure and Modification	Xq21.1	NM_000489
BLM	Bloom syndrome helicase	Genes defective in diseases associated with sensitivity to DNA damaging agents	15q26.1	NM_000057
RMI1	In BLM-TOP3A complex	Genes defective in diseases associated with sensitivity to DNA damaging agents	9q21.32	NM_001358291
TOP3A	Topoisomerase IIIa	Genes defective in diseases associated with sensitivity to DNA damaging agents	17p11.2	NM_004618
WRN	Werner syndrome helicase / 3' - exonuclease	Genes defective in diseases associated with sensitivity to DNA damaging agents	8p12	NM_000553
RECQL4	Rothmund-Thompson syndrome	Genes defective in diseases associated with sensitivity to DNA damaging agents	8q24.3	NM_004260
ATM	ataxia telangiectasia	Genes defective in diseases associated with sensitivity to DNA damaging agents	11q22.3	NM_000051
MPLKIP (TTDN1)	non-photosensitive form of trichothiodystrophy	Genes defective in diseases associated with sensitivity to DNA damaging agents	7p14	NM_138701
RPA4	Similar to RPA2	Other identified genes with known or suspected DNA repair function	Xp21.33	NM_013347
PRPF19 (PSO4)	Pre-mRNA splicing; DNA crosslink repair; binding to SETMAR	Other identified genes with known or suspected DNA repair function	11q12.2	NM_014502
RECQL (RECQ1)	DNA helicase	Other identified genes with known or suspected DNA repair function	12p12.1	NM_002907
RECQL5	DNA helicase	Other identified genes with known or suspected DNA repair function	17q25.1	NM_001003715
RDM1 (RAD52B)	Similar to RAD52	Other identified genes with known or suspected DNA repair function	17q12	NM_145654
NABP2 (SSB1)	Single-stranded DNA binding protein (ATM / MRN pathway)	Other identified genes with known or suspected DNA repair function	12q13.3	NM_024068
ATR	ATM- and PI-3K-like essential kinase	Other conserved DNA damage response genes	3q23	NM_001184
ATRIP	ATR-interacting protein	Other conserved DNA damage response genes	3p21.31	NM_130384
MDC1	Mediator of DNA damage checkpoint	Other conserved DNA damage response genes	6p21.3	NM_014641
PCNA	Sliding clamp for pol delta and pol epsilon	Other conserved DNA damage response genes	20p12.3	NM_002592
RAD1	subunits of PCNA-like sensor of damaged DNA	Other conserved DNA damage response genes	5p13.2	NM_002853
RAD9A	subunits of PCNA-like sensor of damaged DNA	Other conserved DNA damage response genes	11q13.2	NM_004584
HUS1	subunits of PCNA-like sensor of damaged DNA	Other conserved DNA damage response genes	7p12.3	NM_004507
RAD17 (RAD24)	RFC-like DNA damage sensor	Other conserved DNA damage response genes	5q13.2	NM_002873
CHEK1	Effector kinases	Other conserved DNA damage response genes	11q24.2	NM_001274
CHEK2	Effector kinases	Other conserved DNA damage response genes	22q12.1	NM_007194
TP53	Regulation of the cell cycle	Other conserved DNA damage response genes	17p13.1	NM_000546
TP53BP1 (53BP1)	chromatin-binding checkpoint protein	Other conserved DNA damage response genes	15q15-q21	NM_001141980
RIF1	suppressor of 5'-end-resection	Other conserved DNA damage response genes	2q23.3	NM_001177665
TOPBP1	DNA damage checkpoint control	Other conserved DNA damage response genes	3q22.1	NM_007027
CLK2	S-phase check point and biological clock protein	Other conserved DNA damage response genes	1q21	NM_003993
PER1	S-phase check point and biological clock protein	Other conserved DNA damage response genes	17p12	NM_002616
