# Supplementary material for: Unprecedented female mutation bias in the aye-aye, a highly unusual lemur from Madagascar
Source: PLoS Biol. 2025 Feb 7;23(2):e3003015. doi: 10.1371/journal.pbio.3003015 (PMC11819580; doi:10.1371/journal.pbio.3003015)
Supplement: S5 Table — List of polymorphisms found in mothers that transmitted a “high” number of mutations compared to other mothers, and all other parents. (CSV) [file pbio.3003015.s014.csv]

A) "High" mothers vs. all mothers
ID	Scaffold	Position	Ref allele	Alt allele	Gene symbol	Consequence	CADD PHRED	AC	AN	AF	100943	100949	100940	100944	100947	100948
PVJZ01000016.1:553839:G:A	PVJZ01000016.1	553839	G	A	BLM	missense_variant	22.5	2	12	0.167	0/1:16,21:37:99:766,0,552	0/1:17,22:39:99:736,0,561	0/0:27,0:27:72:0,72,1080	0/0:36,0:36:99:0,99,1485	0/0:34,0:34:99:0,99,1396	0/0:35,0:35:99:0,105,1416
PVJZ01000016.1:567361:T:C	PVJZ01000016.1	567361	T	C	BLM	intron_variant	1.469	2	12	0.167	0/1:16,18:34:99:560,0,493	0/1:15,14:29:99:488,0,613	0/0:37,0:37:85:0,85,1305	0/0:40,0:40:99:0,99,1485	0/0:38,0:38:99:0,99,1458	0/0:33,0:33:84:0,84,1232
PVJZ01000016.1:583882:G:A	PVJZ01000016.1	583882	G	A	BLM	intron_variant	0.234	2	12	0.167	0/1:23,14:37:99:465,0,783	0/1:18,22:40:99:786,0,603	0/0:33,0:33:90:0,90,1350	0/0:32,0:32:90:0,90,1350	0/0:34,0:34:96:0,96,1440	0/0:36,0:36:99:0,99,1480
PVJZ01000016.1:584149:G:A	PVJZ01000016.1	584149	G	A	BLM	intron_variant	0.01	2	12	0.167	0/1:27,19:46:99:637,0,981	0/1:15,16:31:99:543,0,501	0/0:36,0:36:99:0,99,1470	0/0:32,0:32:90:0,90,1350	0/0:34,0:34:90:0,90,1381	0/0:37,0:37:99:0,99,1419
PVJZ01000776.1:108831:G:C	PVJZ01000776.1	108831	G	C	UBE2A	3_prime_UTR_variant	N/A	2	12	0.167	0/1:21,14:35:99:480,0,727	0/1:15,29:44:99:1079,0,493	0/0:35,0:35:99:0,99,1447	0/0:38,0:38:99:0,99,1492	0/0:34,0:34:99:0,99,1435	0/0:42,0:42:99:0,114,1518
PVJZ01000850.1:438960:C:T	PVJZ01000850.1	438960	C	T	XAB2	upstream_gene_variant	N/A	2	12	0.167	0/1:26,18:44:99:619,0,960	0/1:30,19:49:99:602,0,1089	0/0:36,0:36:99:0,99,1530	0/0:37,0:37:99:0,99,1436	0/0:31,0:31:84:0,84,1295	0/0:37,0:37:99:0,99,1379
PVJZ01001393.1:35760:T:C	PVJZ01001393.1	35760	T	C	UBE2V2	downstream_gene_variant	N/A	2	12	0.167	0/1:31,26:57:99:870,0,1106	0/1:24,26:50:99:935,0,852	0/0:37,0:37:99:0,102,1509	0/0:42,0:42:99:0,114,1660	0/0:33,0:33:90:0,90,1350	0/0:43,0:43:99:0,107,1703
PVJZ01001393.1:36852:G:C	PVJZ01001393.1	36852	G	C	UBE2V2	downstream_gene_variant	N/A	2	12	0.167	0/1:20,22:42:99:761,0,675	0/1:21,21:42:99:739,0,703	0/0:41,0:41:99:0,108,1613	0/0:34,0:34:99:0,99,1298	0/0:37,0:37:99:0,99,1485	0/0:37,0:37:99:0,99,1468
PVJZ01001393.1:39636:T:C	PVJZ01001393.1	39636	T	C	UBE2V2	missense_variant	N/A	2	12	0.167	0/1:26,27:53:99:888,0,927	0/1:17,20:37:99:712,0,592	0/0:32,0:32:54:0,54,1157	0/0:30,0:30:75:0,75,1128	0/0:36,0:36:99:0,102,1530	0/0:35,0:35:99:0,99,1434
PVJZ01001393.1:41784:T:C	PVJZ01001393.1	41784	T	C	UBE2V2	upstream_gene_variant	N/A	2	12	0.167	0/1:17,16:33:99:569,0,539	0/1:13,13:26:99:453,0,433	0/0:36,0:36:99:0,99,1485	0/0:34,0:34:99:0,99,1485	0/0:32,0:32:90:0,90,1350	0/0:35,0:35:99:0,99,1485
B) "High" mothers vs. all parents
ID	Scaffold	Position	Ref allele	Alt allele	Gene symbol	Consequence	CADD PHRED	AC	AN	AF	100943	100949	100934	100935	100936	100937	100940	100944	100947	100948
PVJZ01000016.1:553839:G:A	PVJZ01000016.1	553839	G	A	BLM	missense_variant	22.5	2	20	0.1	0/1:16,21:37:99:766,0,552	0/1:17,22:39:99:736,0,561	0/0:41,0:41:99:0,111,1665	0/0:37,0:37:99:0,102,1521	0/0:41,0:41:99:0,114,1710	0/0:37,0:37:99:0,102,1513	0/0:27,0:27:72:0,72,1080	0/0:36,0:36:99:0,99,1485	0/0:34,0:34:99:0,99,1396	0/0:35,0:35:99:0,105,1416
PVJZ01000016.1:567361:T:C	PVJZ01000016.1	567361	T	C	BLM	intron_variant	1.469	2	20	0.1	0/1:16,18:34:99:560,0,493	0/1:15,14:29:99:488,0,613	0/0:42,0:42:99:0,102,1401	0/0:22,0:22:63:0,63,945	0/0:28,0:28:74:0,74,915	0/0:39,0:39:99:0,99,1485	0/0:37,0:37:85:0,85,1305	0/0:40,0:40:99:0,99,1485	0/0:38,0:38:99:0,99,1458	0/0:33,0:33:84:0,84,1232
PVJZ01000016.1:583882:G:A	PVJZ01000016.1	583882	G	A	BLM	intron_variant	0.234	2	20	0.1	0/1:23,14:37:99:465,0,783	0/1:18,22:40:99:786,0,603	0/0:38,0:38:99:0,99,1441	0/0:31,0:31:81:0,81,1215	0/0:35,0:35:99:0,99,1485	0/0:26,0:26:72:0,72,1028	0/0:33,0:33:90:0,90,1350	0/0:32,0:32:90:0,90,1350	0/0:34,0:34:96:0,96,1440	0/0:36,0:36:99:0,99,1480
PVJZ01000016.1:584149:G:A	PVJZ01000016.1	584149	G	A	BLM	intron_variant	0.01	2	20	0.1	0/1:27,19:46:99:637,0,981	0/1:15,16:31:99:543,0,501	0/0:30,0:30:90:0,90,1191	0/0:31,0:31:90:0,90,1350	0/0:33,0:33:99:0,99,1271	0/0:27,0:27:81:0,81,1116	0/0:36,0:36:99:0,99,1470	0/0:32,0:32:90:0,90,1350	0/0:34,0:34:90:0,90,1381	0/0:37,0:37:99:0,99,1419
PVJZ01000776.1:108831:G:C	PVJZ01000776.1	108831	G	C	UBE2A	3_prime_UTR_variant	N/A	2	20	0.1	0/1:21,14:35:99:480,0,727	0/1:15,29:44:99:1079,0,493	0/0:37,0:37:99:0,105,1537	0/0:30,0:30:90:0,90,1253	0/0:27,0:27:75:0,75,1125	0/0:38,0:38:99:0,105,1575	0/0:35,0:35:99:0,99,1447	0/0:38,0:38:99:0,99,1492	0/0:34,0:34:99:0,99,1435	0/0:42,0:42:99:0,114,1518
