# Supplementary material for: Unprecedented female mutation bias in the aye-aye, a highly unusual lemur from Madagascar
Source: PLoS Biol. 2025 Feb 7;23(2):e3003015. doi: 10.1371/journal.pbio.3003015 (PMC11819580; doi:10.1371/journal.pbio.3003015)
Supplement: S6 Table — List of all predicted deleterious substitutions in candidate genes unique to the aye-aye. (CSV) [file pbio.3003015.s015.csv]

ID	Chromosome	Position	Ref allele	Alt allele	Gene symbol	Consequence	AC	CADD PHRED
17:61857229:T:C,G	chr17	61857229	T	C	BRIP1	missense_variant&splice_region_variant	1,0	35
19:4422794:G:C	chr19	4422794	G	C	CHAF1A	missense_variant&splice_region_variant	1	32
8:47774181:A:C	chr8	47774181	A	C	PRKDC	missense_variant	1	32
20:57343454:G:C	chr20	57343454	G	C	SPO11	missense_variant	1	32
8:47774186:T:C	chr8	47774186	T	C	PRKDC	missense_variant	1	31
7:44080872:T:A,C,G	chr7	44080872	T	C	POLM	missense_variant	0,1,0	31
8:47774292:G:A	chr8	47774292	G	A	PRKDC	missense_variant	1	29.8
5:34914838:C:T	chr5	34914838	C	T	RAD1	missense_variant	1	29.4
8:47879633:A:G	chr8	47879633	A	G	PRKDC	missense_variant	1	29.1
8:47774189:C:A	chr8	47774189	C	A	PRKDC	missense_variant	1	28.9
2:216160075:G:T	chr2	216160075	G	T	XRCC5	missense_variant	1	28.8
11:108345891:T:C	chr11	108345891	T	C	ATM	missense_variant	1	28.7
3:121472091:G:A	chr3	121472091	G	A	POLQ	missense_variant	1	28.5
8:47774213:A:G	chr8	47774213	A	G	PRKDC	missense_variant	1	28.5
8:47778466:G:A	chr8	47778466	G	A	PRKDC	missense_variant	1	28.4
3:39077197:C:G	chr3	39077197	C	G	WDR48	missense_variant	1	28.4
13:32356473:G:A	chr13	32356473	G	A	BRCA2	missense_variant	1	28.3
8:47774216:T:G	chr8	47774216	T	G	PRKDC	missense_variant	1	28.2
3:10085820:T:A	chr3	10085820	T	A	FANCD2	missense_variant	1	28.1
14:20357643:G:A	chr14	20357643	G	A	PARP2	missense_variant	1	28.1
9:35074494:C:T	chr9	35074494	C	T	FANCG	missense_variant&splice_region_variant	1	27.9
3:149075917:G:A	chr3	149075917	G	A	HLTF	missense_variant	1	27.9
8:47774208:C:A	chr8	47774208	C	A	PRKDC	missense_variant	1	27.9
8:47774223:C:T	chr8	47774223	C	T	PRKDC	missense_variant	1	27.9
14:45170637:A:C,G	chr14	45170637	A	G	FANCM	missense_variant	0,1	27.9
10:97466127:A:C	chr10	97466127	A	C	MMS19	missense_variant	1	27.8
12:54183817:G:A,C	chr12	54183817	G	C	SMUG1	missense_variant	0,1	27.7
17:15981081:C:T	chr17	15981081	C	T	ZSWIM7	missense_variant	1	27.5
2:214730428:G:A,C,T	chr2	214730428	G	A	BARD1	missense_variant	1,0,0	27.4
19:4409092:T:C	chr19	4409092	T	C	CHAF1A	missense_variant	1	27.3
3:121476622:G:A	chr3	121476622	G	A	POLQ	missense_variant	1	27.3
8:47774207:C:A	chr8	47774207	C	A	PRKDC	missense_variant	1	27.3
5:75584776:A:G	chr5	75584776	A	G	POLK	missense_variant	1	27.2
8:47778623:A:G	chr8	47778623	A	G	PRKDC	missense_variant	1	27.2
6:111380043:G:A	chr6	111380043	G	A	REV3L	missense_variant	1	27.2
10:97466103:A:T	chr10	97466103	A	T	MMS19	missense_variant	1	27
8:47774204:C:A,T	chr8	47774204	C	A	PRKDC	missense_variant	1,0	26.9
8:47774313:C:G	chr8	47774313	C	G	PRKDC	missense_variant	1	26.9
2:189852736:T:G	chr2	189852736	T	G	PMS1	missense_variant	1	26.8
1:91353279:G:C	chr1	91353279	G	C	HFM1	missense_variant	1	26.7
8:47794309:T:G	chr8	47794309	T	G	PRKDC	missense_variant	1	26.7
5:87408056:G:A	chr5	87408056	G	A	CCNH	missense_variant	1	26.6
8:89946145:T:C	chr8	89946145	T	C	NBN	missense_variant	1	26.6
8:47859619:G:A,T	chr8	47859619	G	A	PRKDC	missense_variant	1,0	26.6
20:57343456:T:C	chr20	57343456	T	C	SPO11	missense_variant	1	26.6
1:91276632:A:G,T	chr1	91276632	A	T	HFM1	missense_variant	0,1	26.6
6:35456096:C:T	chr6	35456096	C	T	FANCE	missense_variant	1	26.5
10:97465870:G:T	chr10	97465870	G	T	MMS19	missense_variant	1	26.5
8:47862489:C:T	chr8	47862489	C	T	PRKDC	missense_variant	1	26.5
9:70347995:C:T	chr9	70347995	C	T	SMC5	missense_variant	1	26.5
8:47774226:T:G	chr8	47774226	T	G	PRKDC	missense_variant	1	26.4
5:34914826:T:C	chr5	34914826	T	C	RAD1	missense_variant	1	26.4
18:54273932:A:T	chr18	54273932	A	T	POLI	missense_variant	1	26.3
3:121488040:A:C	chr3	121488040	A	C	POLQ	missense_variant	1	26.3
10:101583528:C:A,T	chr10	101583528	C	T	POLL	missense_variant	0,1	26.3
13:32379360:G:A	chr13	32379360	G	A	BRCA2	missense_variant	1	26.2
4:184665924:G:C,T	chr4	184665924	G	T	PRIMPOL	missense_variant	0,1	26.2
15:90761057:G:T	chr15	90761057	G	T	BLM	missense_variant	1	26.1
10:49819440:G:C	chr10	49819440	G	C	PARG	missense_variant	1	26.1
8:47774363:A:G	chr8	47774363	A	G	PRKDC	missense_variant	1	26.1
3:8913717:G:A,C,T	chr3	8913717	G	T	RAD18	missense_variant	0,0,1	26.1
15:28179189:G:C	chr15	28179189	G	C	HERC2	missense_variant	1	26
7:2244657:G:C	chr7	2244657	G	C	NUDT1	missense_variant	1	26
8:47774244:A:G	chr8	47774244	A	G	PRKDC	missense_variant	1	26
5:69414266:G:C	chr5	69414266	G	C	RAD17	missense_variant	1	26
6:111416335:T:G	chr6	111416335	T	G	REV3L	missense_variant	1	26
13:102862209:G:A,C	chr13	102862209	G	A	ERCC5	missense_variant	1,0	25.9
10:97466118:A:C,G,T	chr10	97466118	A	G	MMS19	missense_variant	0,1,0	25.9
13:48037850:A:G,T	chr13	48037850	A	T	NUDT15	missense_variant	0,1	25.9
10:97465841:G:C	chr10	97465841	G	C	MMS19	missense_variant	1	25.8
14:20356398:G:A	chr14	20356398	G	A	PARP2	missense_variant	1	25.8
8:47778628:T:C,G	chr8	47778628	T	C	PRKDC	missense_variant	1,0	25.8
17:1877255:A:T	chr17	1877255	A	T	RPA1	missense_variant	1	25.8
17:61693434:T:A,C	chr17	61693434	T	C	BRIP1	missense_variant	0,1	25.8
8:47778574:A:G	chr8	47778574	A	G	PRKDC	missense_variant	1	25.7
3:121493647:G:T	chr3	121493647	G	T	POLQ	missense_variant	1	25.6
8:47839202:T:A,C,G	chr8	47839202	T	A	PRKDC	missense_variant	1,0,0	25.6
8:31124553:T:C	chr8	31124553	T	C	WRN	missense_variant	1	25.6
15:30904791:C:T	chr15	30904791	C	T	FAN1	missense_variant	1	25.5
10:49861646:G:A	chr10	49861646	G	A	PARG	missense_variant	1	25.5
9:70323557:T:C	chr9	70323557	T	C	SMC5	missense_variant	1	25.5
1:113912111:A:C,G	chr1	113912111	A	G	DCLRE1B	missense_variant	0,1	25.5
4:177360619:A:C,G	chr4	177360619	A	C	NEIL3	missense_variant	1,0	25.4
8:47879631:A:G	chr8	47879631	A	G	PRKDC	missense_variant	1	25.4
14:75032129:A:C,G	chr14	75032129	A	G	MLH3	missense_variant	0,1	25.4
15:28234132:C:T	chr15	28234132	C	T	HERC2	missense_variant	1	25.3
15:28238724:A:T	chr15	28238724	A	T	HERC2	missense_variant	1	25.3
8:89958746:T:A,G	chr8	89958746	T	A	NBN	missense_variant	1,0	25.3
2:219157624:G:A	chr2	219157624	G	A	NHEJ1	missense_variant	1	25.3
4:2179415:G:A	chr4	2179415	G	A	POLN	missense_variant	1	25.3
3:121440011:T:C	chr3	121440011	T	C	POLQ	missense_variant	1	25.2
5:34914771:G:A,C,T	chr5	34914771	G	A	RAD1	missense_variant	1,0,0	25.2
5:75552526:A:G	chr5	75552526	A	G	POLK	missense_variant	1	25.1
8:47774231:T:C	chr8	47774231	T	C	PRKDC	missense_variant	1	25.1
8:47881448:G:A,C	chr8	47881448	G	A	PRKDC	missense_variant	1,0	25.1
2:151420333:A:G	chr2	151420333	A	G	RIF1	missense_variant	1	25.1
17:81545760:G:A,C	chr17	81545760	G	C	FAAP100	missense_variant	0,1	25.1
2:189853979:C:G,T	chr2	189853979	C	T	PMS1	missense_variant	0,1	25.1
5:132618197:C:A,G,T	chr5	132618197	C	T	RAD50	missense_variant	0,0,1	25.1
3:142555879:A:C,T	chr3	142555879	A	C	ATR	missense_variant&splice_region_variant	1,0	25
14:45170714:T:G	chr14	45170714	T	G	FANCM	missense_variant	1	25
8:47774229:C:G	chr8	47774229	C	G	PRKDC	missense_variant	1	25
5:69382031:A:G	chr5	69382031	A	G	RAD17	missense_variant	1	25
14:45181673:G:A,C	chr14	45181673	G	C	FANCM	missense_variant	0,1	25
11:22625728:G:A	chr11	22625728	G	A	FANCF	missense_variant	1	24.9
10:97465843:A:G	chr10	97465843	A	G	MMS19	missense_variant	1	24.8
13:32357905:A:C,T	chr13	32357905	A	T	BRCA2	missense_variant	0,1	24.8
1:241861465:T:A,C	chr1	241861465	T	C	EXO1	missense_variant	0,1	24.8
8:89970382:A:G,T	chr8	89970382	A	T	NBN	missense_variant	0,1	24.8
17:81547334:G:A	chr17	81547334	G	A	FAAP100	missense_variant	1	24.7
9:35077047:T:C,G	chr9	35077047	T	C	FANCG	missense_variant	1,0	24.7
3:121467537:C:T	chr3	121467537	C	T	POLQ	missense_variant	1	24.7
8:47774235:C:A	chr8	47774235	C	A	PRKDC	missense_variant	1	24.7
17:58734188:G:A,T	chr17	58734188	G	A	RAD51C	missense_variant	1,0	24.7
10:97465862:T:C,G	chr10	97465862	T	G	MMS19	missense_variant	0,1	24.7
12:132675477:T:A,C	chr12	132675477	T	C	POLE	missense_variant	0,1	24.7
13:32329475:C:T	chr13	32329475	C	T	BRCA2	missense_variant	1	24.6
10:97466113:G:C	chr10	97466113	G	C	MMS19	missense_variant	1	24.6
8:47774243:C:G	chr8	47774243	C	G	PRKDC	missense_variant	1	24.6
18:22989266:A:G	chr18	22989266	A	G	RBBP8	missense_variant	1	24.6
17:43093684:G:A,C	chr17	43093684	G	C	BRCA1	missense_variant	0,1	24.6
2:214781458:T:C	chr2	214781458	T	C	BARD1	missense_variant	1	24.5
13:32337395:A:G	chr13	32337395	A	G	BRCA2	missense_variant	1	24.5
15:28186578:T:C	chr15	28186578	T	C	HERC2	missense_variant&splice_region_variant	1	24.5
7:47978765:C:A,G,T	chr7	47978765	C	A	HUS1	missense_variant	1,0,0	24.5
8:47902636:G:A	chr8	47902636	G	A	PRKDC	missense_variant	1	24.5
5:69414263:A:G	chr5	69414263	A	G	RAD17	missense_variant	1	24.5
6:111482758:G:T	chr6	111482758	G	T	REV3L	missense_variant	1	24.5
4:184661863:C:A,T	chr4	184661863	C	T	PRIMPOL	missense_variant	0,1	24.5
8:47595967:T:C,G	chr8	47595967	T	G	SPIDR	missense_variant	0,1	24.5
19:4409023:T:C	chr19	4409023	T	C	CHAF1A	missense_variant	1	24.4
6:30704087:T:C,G	chr6	30704087	T	C	MDC1	missense_variant	1,0	24.4
12:102196128:A:C,G,T	chr12	102196128	A	T	PARPBP	missense_variant	0,0,1	24.4
2:151475063:T:A,C,G	chr2	151475063	T	C	RIF1	missense_variant	0,1,0	24.4
8:31087776:T:A,C,G	chr8	31087776	T	C	WRN	missense_variant&splice_region_variant	0,1,0	24.4
3:10052405:G:A	chr3	10052405	G	A	FANCD2	missense_variant	1	24.3
17:34997782:A:T	chr17	34997782	A	T	LIG3	missense_variant	1	24.3
10:97460974:A:C,T	chr10	97460974	A	C	MMS19	missense_variant	1,0	24.3
8:47953866:C:T	chr8	47953866	C	T	PRKDC	missense_variant	1	24.3
15:90809217:G:A,C,T	chr15	90809217	G	A	BLM	missense_variant	1,0,0	24.2
17:50375971:G:A,C,T	chr17	50375971	G	A	EME1	missense_variant	1,0,0	24.2
16:13935625:G:A,T	chr16	13935625	G	A	ERCC4	missense_variant	1,0	24.2
15:30913991:C:T	chr15	30913991	C	T	FAN1	missense_variant	1	24.2
3:196472205:C:G,T	chr3	196472205	C	G	RNF168	missense_variant	1,0	24.2
3:39077196:T:A	chr3	39077196	T	A	WDR48	missense_variant	1	24.2
2:219146696:T:C,G	chr2	219146696	T	G	NHEJ1	missense_variant	0,1	24.2
X:24815057:T:C,G	chrX	24815057	T	G	POLA1	missense_variant	0,1	24.2
19:50417057:A:C,G	chr19	50417057	A	G	POLD1	missense_variant	0,1	24.2
8:47279868:A:C,G	chr8	47279868	A	G	SPIDR	missense_variant	0,1	24.2
14:45170724:T:C	chr14	45170724	T	C	FANCM	missense_variant	1	24.1
14:45188844:G:A	chr14	45188844	G	A	FANCM	missense_variant	1	24.1
8:89935601:T:C,G	chr8	89935601	T	C	NBN	missense_variant	1,0	24.1
12:132643225:G:A,C,T	chr12	132643225	G	A	POLE	missense_variant&splice_region_variant	1,0,0	24.1
8:47774201:G:A	chr8	47774201	G	A	PRKDC	missense_variant	1	24.1
8:47778625:G:C,T	chr8	47778625	G	T	PRKDC	missense_variant	0,1	24.1
17:35106480:G:A,T	chr17	35106480	G	T	RAD51D	missense_variant&splice_region_variant	0,1	24.1
17:50380910:C:G	chr17	50380910	C	G	EME1	missense_variant	1	24
15:30913907:G:A,T	chr15	30913907	G	A	FAN1	missense_variant	1,0	24
11:65865891:A:G	chr11	65865891	A	G	MUS81	missense_variant	1	24
8:31091874:A:G	chr8	31091874	A	G	WRN	missense_variant	1	24
14:103699004:G:A,C,T	chr14	103699004	G	A	XRCC3	missense_variant	1,0,0	24
17:43094579:G:C,T	chr17	43094579	G	T	BRCA1	missense_variant	0,1	24
5:69414276:A:G,T	chr5	69414276	A	T	RAD17	missense_variant	0,1	24
19:12953044:G:A,C	chr19	12953044	G	C	RAD23A	missense_variant	0,1	24
13:102866839:C:G	chr13	102866839	C	G	ERCC5	missense_variant	1	23.9
10:97466101:T:A,C,G	chr10	97466101	T	A	MMS19	missense_variant	1,0,0	23.9
3:121481588:C:G,T	chr3	121481588	C	G	POLQ	missense_variant	1,0	23.9
8:144514453:C:T	chr8	144514453	C	T	RECQL4	missense_variant	1	23.9
12:103976972:G:A,T	chr12	103976972	G	A	TDG	missense_variant	1,0	23.9
1:40515482:A:C,G,T	chr1	40515482	A	T	EXO5	missense_variant	0,0,1	23.9
1:91274757:G:C,T	chr1	91274757	G	T	HFM1	missense_variant	0,1	23.9
2:68513102:G:A,C	chr2	68513102	G	A	APLF	missense_variant	1,0	23.8
6:35462817:T:A,C,G	chr6	35462817	T	A	FANCE	missense_variant	1,0,0	23.8
14:45170688:A:G	chr14	45170688	A	G	FANCM	missense_variant	1	23.8
15:28116809:T:C	chr15	28116809	T	C	HERC2	missense_variant	1	23.8
10:97465871:T:C	chr10	97465871	T	C	MMS19	missense_variant	1	23.8
12:102148381:G:A	chr12	102148381	G	A	PARPBP	missense_variant	1	23.8
4:2095866:C:T	chr4	2095866	C	T	POLN	missense_variant	1	23.8
8:47778571:C:T	chr8	47778571	C	T	PRKDC	missense_variant	1	23.8
3:133617174:G:A,T	chr3	133617174	G	A	TOPBP1	missense_variant	1,0	23.8
8:31141568:A:G	chr8	31141568	A	G	WRN	missense_variant	1	23.8
14:45170672:G:A,C,T	chr14	45170672	G	C	FANCM	missense_variant	0,1,0	23.8
11:108272599:T:A,C	chr11	108272599	T	A	ATM	missense_variant	1,0	23.7
11:108299768:C:T	chr11	108299768	C	T	ATM	missense_variant	1	23.7
4:177360606:G:A,C,T	chr4	177360606	G	A	NEIL3	missense_variant	1,0,0	23.7
8:47774375:T:C,G	chr8	47774375	T	C	PRKDC	missense_variant&splice_region_variant	1,0	23.7
9:70347994:T:A	chr9	70347994	T	A	SMC5	missense_variant	1	23.7
8:31120405:G:A,C,T	chr8	31120405	G	C	WRN	missense_variant	0,1,0	23.7
13:32337678:A:C,G	chr13	32337678	A	C	BRCA2	missense_variant	1,0	23.6
1:91351565:C:T	chr1	91351565	C	T	HFM1	missense_variant	1	23.6
6:31762122:T:C,G	chr6	31762122	T	C	MSH5	missense_variant	1,0	23.6
6:111416391:C:A	chr6	111416391	C	A	REV3L	missense_variant	1	23.6
20:57342805:C:T	chr20	57342805	C	T	SPO11	missense_variant	1	23.6
14:75047149:T:C	chr14	75047149	T	C	MLH3	missense_variant	1	23.5
8:47396593:C:A,G,T	chr8	47396593	C	A	SPIDR	missense_variant	1,0,0	23.5
3:133624053:T:G	chr3	133624053	T	G	TOPBP1	missense_variant&splice_region_variant	1	23.5
1:46277896:A:C,G	chr1	46277896	A	G	RAD54L	missense_variant	0,1	23.5
X:55002353:A:G	chrX	55002353	A	G	APEX2	missense_variant	1	23.4
11:108287607:A:C	chr11	108287607	A	C	ATM	missense_variant	1	23.4
10:49857312:T:C	chr10	49857312	T	C	PARG	missense_variant	1	23.4
8:47927257:G:C	chr8	47927257	G	C	PRKDC	missense_variant	1	23.4
6:111373610:T:C	chr6	111373610	T	C	REV3L	missense_variant	1	23.4
10:49843581:G:A,C,T	chr10	49843581	G	C	PARG	missense_variant	0,1,0	23.4
9:32984760:T:C	chr9	32984760	T	C	APTX	missense_variant	1	23.3
X:77681792:G:A	chrX	77681792	G	A	ATRX	missense_variant	1	23.3
13:32333229:A:G	chr13	32333229	A	G	BRCA2	missense_variant	1	23.3
13:32337261:A:G,T	chr13	32337261	A	G	BRCA2	missense_variant	1,0	23.3
17:81549335:G:C	chr17	81549335	G	C	FAAP100	missense_variant	1	23.3
9:35078338:C:T	chr9	35078338	C	T	FANCG	missense_variant	1	23.3
15:28114648:T:C,G	chr15	28114648	T	C	HERC2	missense_variant	1,0	23.3
6:31743952:T:C	chr6	31743952	T	C	MSH5	missense_variant	1	23.3
6:31744575:C:G	chr6	31744575	C	G	MSH5	missense_variant	1	23.3
17:8142448:C:G,T	chr17	8142448	C	G	PER1	missense_variant	1,0	23.3
18:23001591:G:A	chr18	23001591	G	A	RBBP8	missense_variant	1	23.3
5:132604840:A:C,G,T	chr5	132604840	A	G	RAD50	missense_variant	0,1,0	23.3
3:142538537:G:A	chr3	142538537	G	A	ATR	missense_variant	1	23.2
19:4429599:A:G	chr19	4429599	A	G	CHAF1A	missense_variant	1	23.2
11:61310409:T:A	chr11	61310409	T	A	DDB1	missense_variant	1	23.2
19:48127953:T:C	chr19	48127953	T	C	LIG1	missense_variant	1	23.2
6:30703492:C:G,T	chr6	30703492	C	G	MDC1	missense_variant	1,0	23.2
6:30707577:C:A,T	chr6	30707577	C	A	MDC1	missense_variant	1,0	23.2
12:132639242:A:C,G	chr12	132639242	A	C	POLE	missense_variant	1,0	23.2
15:89333564:G:A	chr15	89333564	G	A	POLG	missense_variant	1	23.2
8:47777709:T:G	chr8	47777709	T	G	PRKDC	missense_variant	1	23.2
20:57343344:G:A,C	chr20	57343344	G	A	SPO11	missense_variant	1,0	23.2
15:90803560:A:C,G,T	chr15	90803560	A	T	BLM	missense_variant	0,0,1	23.2
17:34991740:C:A,G,T	chr17	34991740	C	T	LIG3	missense_variant	0,0,1	23.2
8:47882030:C:A,G	chr8	47882030	C	G	PRKDC	missense_variant	0,1	23.2
20:57329947:T:A,C,G	chr20	57329947	T	C	SPO11	missense_variant	0,1,0	23.2
10:68437134:G:A	chr10	68437134	G	A	DNA2	missense_variant	1	23.1
14:45170694:T:A	chr14	45170694	T	A	FANCM	missense_variant	1	23.1
3:51945000:G:A,C	chr3	51945000	G	A	PARP3	missense_variant&splice_region_variant	1,0	23.1
12:132626292:G:A	chr12	132626292	G	A	POLE	missense_variant	1	23.1
8:47879514:T:C	chr8	47879514	T	C	PRKDC	missense_variant	1	23.1
11:67393536:A:G	chr11	67393536	A	G	RAD9A	missense_variant	1	23.1
17:35918383:T:A	chr17	35918383	T	A	RDM1	missense_variant	1	23.1
20:57342739:C:T	chr20	57342739	C	T	SPO11	missense_variant	1	23.1
6:111367438:T:A,C,G	chr6	111367438	T	C	REV3L	missense_variant	0,1,0	23.1
2:151420213:A:C,G	chr2	151420213	A	G	RIF1	missense_variant	0,1	23.1
8:47396539:C:G,T	chr8	47396539	C	T	SPIDR	missense_variant	0,1	23.1
15:90765337:T:G	chr15	90765337	T	G	BLM	missense_variant	1	23
17:43057095:T:C	chr17	43057095	T	C	BRCA1	missense_variant	1	23
16:89784964:C:T	chr16	89784964	C	T	FANCA	missense_variant&splice_region_variant	1	23
16:2043627:C:T	chr16	2043627	C	T	NTHL1	missense_variant	1	23
7:154960947:A:G	chr7	154960947	A	G	PAXIP1	missense_variant	1	23
3:121493686:G:A,C	chr3	121493686	G	A	POLQ	missense_variant	1,0	23
3:121519883:C:T	chr3	121519883	C	T	POLQ	missense_variant	1	23
8:144512556:G:A,C	chr8	144512556	G	A	RECQL4	missense_variant	1,0	23
3:133640123:A:T	chr3	133640123	A	T	TOPBP1	missense_variant	1	23
15:90798312:G:A,C	chr15	90798312	G	C	BLM	missense_variant	0,1	23
6:35457923:A:C,G	chr6	35457923	A	G	FANCE	missense_variant	0,1	23
6:35459334:C:G,T	chr6	35459334	C	T	FANCE	missense_variant	0,1	23
14:75049419:G:A,C	chr14	75049419	G	C	MLH3	missense_variant	0,1	23
13:32332320:A:G	chr13	32332320	A	G	BRCA2	missense_variant	1	22.9
13:32332634:G:A	chr13	32332634	G	A	BRCA2	missense_variant	1	22.9
11:61310376:T:C	chr11	61310376	T	C	DDB1	missense_variant	1	22.9
1:226388705:T:C	chr1	226388705	T	C	PARP1	missense_variant	1	22.9
17:8150669:T:A	chr17	8150669	T	A	PER1	missense_variant	1	22.9
12:132635984:A:G,T	chr12	132635984	A	G	POLE	missense_variant	1,0	22.9
14:49664644:A:T	chr14	49664644	A	T	POLE2	missense_variant	1	22.9
2:74958738:G:C,T	chr2	74958738	G	C	POLE4	missense_variant	1,0	22.9
15:89333459:G:A,T	chr15	89333459	G	A	POLG	missense_variant	1,0	22.9
12:21470222:G:A,C,T	chr12	21470222	G	A	RECQL	missense_variant	1,0,0	22.9
9:70348000:C:A,G	chr9	70348000	C	A	SMC5	missense_variant	1,0	22.9
15:90798254:G:A,C	chr15	90798254	G	C	BLM	missense_variant	0,1	22.9
13:32339886:T:A,C,G	chr13	32339886	T	G	BRCA2	missense_variant	0,0,1	22.9
10:97466125:C:A,T	chr10	97466125	C	T	MMS19	missense_variant	0,1	22.9
8:89970466:G:A,C	chr8	89970466	G	C	NBN	missense_variant	0,1	22.9
8:30653535:C:T	chr8	30653535	C	T	GTF2E2	missense_variant	1	22.8
6:30711427:T:C,G	chr6	30711427	T	C	MDC1	missense_variant	1,0	22.8
3:51945561:G:A	chr3	51945561	G	A	PARP3	missense_variant	1	22.8
19:49864226:G:A,C,T	chr19	49864226	G	A	PNKP	missense_variant	1,0,0	22.8
14:49688156:C:A,G,T	chr14	49688156	C	A	POLE2	missense_variant	1,0,0	22.8
8:47939583:T:C	chr8	47939583	T	C	PRKDC	missense_variant	1	22.8
5:34914807:G:A,T	chr5	34914807	G	A	RAD1	missense_variant	1,0	22.8
6:111387870:A:G	chr6	111387870	A	G	REV3L	missense_variant	1	22.8
6:111392921:G:A,C,T	chr6	111392921	G	A	REV3L	missense_variant	1,0,0	22.8
9:84002452:C:T	chr9	84002452	C	T	RMI1	missense_variant	1	22.8
16:3608810:T:C	chr16	3608810	T	C	SLX4	missense_variant	1	22.8
12:103987086:C:T	chr12	103987086	C	T	TDG	missense_variant	1	22.8
14:89963595:G:A,C	chr14	89963595	G	A	TDP1	missense_variant	1,0	22.8
3:48467070:G:A,T	chr3	48467070	G	A	TREX1	missense_variant	1,0	22.8
13:32337079:A:C,G,T	chr13	32337079	A	T	BRCA2	missense_variant	0,0,1	22.8
17:61685946:T:A,C,G	chr17	61685946	T	G	BRIP1	missense_variant	0,0,1	22.8
16:13935437:A:C,G,T	chr16	13935437	A	G	ERCC4	missense_variant	0,1,0	22.8
13:108208801:T:A,C	chr13	108208801	T	C	LIG4	missense_variant	0,1	22.8
5:80873277:A:C,G	chr5	80873277	A	G	MSH3	missense_variant	0,1	22.8
3:121545822:G:A,C	chr3	121545822	G	C	POLQ	missense_variant	0,1	22.8
5:34914823:C:A,T	chr5	34914823	C	T	RAD1	missense_variant	0,1	22.8
17:18292704:T:A,G	chr17	18292704	T	G	TOP3A	missense_variant	0,1	22.8
5:83195821:A:C,G	chr5	83195821	A	G	XRCC4	missense_variant	0,1	22.8
17:15987309:G:A,C	chr17	15987309	G	C	ZSWIM7	missense_variant	0,1	22.8
11:108245021:A:C,G	chr11	108245021	A	C	ATM	missense_variant	1,0	22.7
11:108267322:G:C,T	chr11	108267322	G	C	ATM	missense_variant	1,0	22.7
13:102875779:G:A	chr13	102875779	G	A	ERCC5	missense_variant	1	22.7
15:28218587:G:C	chr15	28218587	G	C	HERC2	missense_variant	1	22.7
10:97465891:T:G	chr10	97465891	T	G	MMS19	missense_variant	1	22.7
6:31758234:G:A,C	chr6	31758234	G	A	MSH5	missense_variant	1,0	22.7
12:102196025:A:C,G,T	chr12	102196025	A	C	PARPBP	missense_variant	1,0,0	22.7
X:24748345:A:C	chrX	24748345	A	C	POLA1	missense_variant	1	22.7
4:2072202:T:A,C,G	chr4	2072202	T	A	POLN	missense_variant	1,0,0	22.7
3:121539438:A:T	chr3	121539438	A	T	POLQ	missense_variant	1	22.7
8:47440374:G:A	chr8	47440374	G	A	SPIDR	missense_variant	1	22.7
3:133655302:G:T	chr3	133655302	G	T	TOPBP1	missense_variant	1	22.7
14:45175903:A:C,G	chr14	45175903	A	G	FANCM	missense_variant	0,1	22.7
1:91396392:C:G,T	chr1	91396392	C	T	HFM1	missense_variant	0,1	22.7
7:47967829:A:C,G	chr7	47967829	A	G	HUS1	missense_variant	0,1	22.7
2:216137176:C:G,T	chr2	216137176	C	T	XRCC5	missense_variant	0,1	22.7
10:113852741:G:C,T	chr10	113852741	G	C	DCLRE1A	missense_variant	1,0	22.6
10:49458831:T:C	chr10	49458831	T	C	ERCC6	missense_variant	1	22.6
2:58161562:G:T	chr2	58161562	G	T	FANCL	missense_variant	1	22.6
14:45170664:G:A	chr14	45170664	G	A	FANCM	missense_variant	1	22.6
4:83455690:C:T	chr4	83455690	C	T	HELQ	missense_variant	1	22.6
15:28116683:T:C,G	chr15	28116683	T	C	HERC2	missense_variant	1,0	22.6
17:8147309:G:A,C	chr17	8147309	G	A	PER1	missense_variant	1,0	22.6
2:99402718:G:A	chr2	99402718	G	A	REV1	missense_variant	1	22.6
15:43492034:A:C,G	chr15	43492034	A	C	TP53BP1	missense_variant	1,0	22.6
17:15999540:C:T	chr17	15999540	C	T	ZSWIM7	missense_variant	1	22.6
14:20357685:T:A,C,G	chr14	20357685	T	C	PARP2	missense_variant	0,1,0	22.6
11:108268563:T:C	chr11	108268563	T	C	ATM	missense_variant	1	22.5
17:61693433:A:C	chr17	61693433	A	C	BRIP1	missense_variant	1	22.5
19:4409506:A:G	chr19	4409506	A	G	CHAF1A	missense_variant	1	22.5
4:83446016:C:G,T	chr4	83446016	C	G	HELQ	missense_variant&splice_region_variant	1,0	22.5
8:89971217:G:C,T	chr8	89971217	G	C	NBN	missense_variant	1,0	22.5
16:2039950:G:A,C,T	chr16	2039950	G	A	NTHL1	missense_variant	1,0,0	22.5
6:43613860:C:T	chr6	43613860	C	T	POLH	missense_variant	1	22.5
9:107322032:C:T	chr9	107322032	C	T	RAD23B	missense_variant	1	22.5
12:21475777:T:C	chr12	21475777	T	C	RECQL	missense_variant	1	22.5
15:43477660:A:C,G,T	chr15	43477660	A	C	TP53BP1	missense_variant	1,0,0	22.5
9:97684973:T:C	chr9	97684973	T	C	XPA	missense_variant	1	22.5
11:108235789:T:A,G	chr11	108235789	T	G	ATM	missense_variant	0,1	22.5
1:113912144:T:C,G	chr1	113912144	T	G	DCLRE1B	missense_variant	0,1	22.5
14:45198901:C:A,T	chr14	45198901	C	T	FANCM	missense_variant	0,1	22.5
11:65861434:C:G,T	chr11	65861434	C	T	MUS81	missense_variant&splice_region_variant	0,1	22.5
2:219158218:C:A,T	chr2	219158218	C	T	NHEJ1	missense_variant	0,1	22.5
6:24658571:A:C,G,T	chr6	24658571	A	G	TDP2	missense_variant	0,1,0	22.5
9:32973583:A:T	chr9	32973583	A	T	APTX	missense_variant	1	22.4
11:108302910:A:C,T	chr11	108302910	A	C	ATM	missense_variant	1,0	22.4
9:95150077:C:T	chr9	95150077	C	T	FANCC	missense_variant	1	22.4
3:10049488:A:C,T	chr3	10049488	A	C	FANCD2	missense_variant	1,0	22.4
15:89305611:G:A,C	chr15	89305611	G	A	FANCI	missense_variant	1,0	22.4
X:96884681:A:G,T	chrX	96884681	A	G	RPA4	missense_variant	1,0	22.4
6:145946338:T:C	chr6	145946338	T	C	SHPRH	missense_variant	1	22.4
16:3582374:G:A,C	chr16	3582374	G	A	SLX4	missense_variant	1,0	22.4
9:95150082:G:A,C	chr9	95150082	G	C	FANCC	missense_variant	0,1	22.4
1:91313432:T:C,G	chr1	91313432	T	G	HFM1	missense_variant	0,1	22.4
10:97466107:C:A,T	chr10	97466107	C	T	MMS19	missense_variant	0,1	22.4
7:152660757:C:G,T	chr7	152660757	C	T	XRCC2	missense_variant	0,1	22.4
15:90784935:A:G	chr15	90784935	A	G	BLM	missense_variant	1	22.3
22:28711997:T:C	chr22	28711997	T	C	CHEK2	missense_variant	1	22.3
10:113849336:C:T	chr10	113849336	C	T	DCLRE1A	missense_variant	1	22.3
14:75046493:T:C	chr14	75046493	T	C	MLH3	missense_variant	1	22.3
12:132668493:C:G	chr12	132668493	C	G	POLE	missense_variant	1	22.3
11:60902624:T:G	chr11	60902624	T	G	PRPF19	missense_variant	1	22.3
6:145947552:C:A	chr6	145947552	C	A	SHPRH	missense_variant	1	22.3
12:103976971:T:C	chr12	103976971	T	C	TDG	missense_variant	1	22.3
17:15987303:G:C	chr17	15987303	G	C	ZSWIM7	missense_variant	1	22.3
6:111365321:T:A,C,G	chr6	111365321	T	C	REV3L	missense_variant	0,1,0	22.3
13:32326590:C:G	chr13	32326590	C	G	BRCA2	missense_variant	1	22.2
22:38549944:T:C	chr22	38549944	T	C	DMC1	missense_variant	1	22.2
5:60944971:T:A	chr5	60944971	T	A	ERCC8	missense_variant	1	22.2
1:91380178:A:G	chr1	91380178	A	G	HFM1	missense_variant	1	22.2
6:30703519:G:A,C	chr6	30703519	G	A	MDC1	missense_variant	1,0	22.2
6:37374671:A:G	chr6	37374671	A	G	RNF8	missense_variant	1	22.2
11:108248976:A:C,G,T	chr11	108248976	A	G	ATM	missense_variant	0,1,0	22.2
X:77682027:A:C,T	chrX	77682027	A	T	ATRX	missense_variant	0,1	22.2
12:132642932:T:C,G	chr12	132642932	T	G	POLE	missense_variant	0,1	22.2
7:152648952:T:A,C	chr7	152648952	T	C	XRCC2	missense_variant	0,1	22.2
11:125625942:T:C	chr11	125625942	T	C	CHEK1	missense_variant	1	22.1
16:89762018:G:C,T	chr16	89762018	G	C	FANCA	missense_variant	1,0	22.1
3:10074531:A:G	chr3	10074531	A	G	FANCD2	missense_variant&splice_region_variant	1	22.1
6:35456331:T:C,G	chr6	35456331	T	C	FANCE	missense_variant	1,0	22.1
10:97465865:G:A,C	chr10	97465865	G	A	MMS19	missense_variant	1,0	22.1
6:31743150:T:A	chr6	31743150	T	A	MSH5	missense_variant	1	22.1
17:1895075:G:A	chr17	1895075	G	A	RPA1	missense_variant	1	22.1
8:89953644:C:G,T	chr8	89953644	C	T	NBN	missense_variant	0,1	22.1
8:47939682:C:A,T	chr8	47939682	C	T	PRKDC	missense_variant	0,1	22.1
17:43090964:T:C	chr17	43090964	T	C	BRCA1	missense_variant	1	22
11:47215257:G:A,C	chr11	47215257	G	A	DDB2	missense_variant	1,0	22
4:83448827:C:T	chr4	83448827	C	T	HELQ	missense_variant	1	22
8:47774355:C:T	chr8	47774355	C	T	PRKDC	missense_variant	1	22
8:47839246:T:A,C,G	chr8	47839246	T	A	PRKDC	missense_variant&splice_region_variant	1,0,0	22
6:111335584:C:G	chr6	111335584	C	G	REV3L	missense_variant	1	22
2:151443569:T:A	chr2	151443569	T	A	RIF1	missense_variant	1	22
1:91274758:G:A,C,T	chr1	91274758	G	T	HFM1	missense_variant	0,0,1	22
3:121533044:T:A,C,G	chr3	121533044	T	C	POLQ	missense_variant	0,1,0	22
15:89330083:G:T	chr15	89330083	G	T	POLG	missense_variant&splice_region_variant	1	21.9
8:47778572:T:C	chr8	47778572	T	C	PRKDC	missense_variant	1	21.9
2:151435520:G:A,T	chr2	151435520	G	A	RIF1	missense_variant	1,0	21.9
1:91266037:G:A,C,T	chr1	91266037	G	C	HFM1	missense_variant	0,1,0	21.9
11:67353309:C:G,T	chr11	67353309	C	T	POLD4	missense_variant	0,1	21.9
4:83441367:T:A,C,G	chr4	83441367	T	A	HELQ	missense_variant	1,0,0	21.8
15:28186679:A:G	chr15	28186679	A	G	HERC2	missense_variant	1	21.8
2:47783456:G:A,C	chr2	47783456	G	A	MSH6	missense_variant	1,0	21.8
11:67353011:G:T	chr11	67353011	G	T	POLD4	missense_variant	1	21.8
8:47794431:T:G	chr8	47794431	T	G	PRKDC	missense_variant	1	21.8
8:47877799:G:A,C	chr8	47877799	G	A	PRKDC	missense_variant	1,0	21.8
9:70350166:C:G	chr9	70350166	C	G	SMC5	missense_variant	1	21.8
10:49532750:A:C,G	chr10	49532750	A	G	ERCC6	missense_variant	0,1	21.8
3:129436914:T:C,G	chr3	129436914	T	G	MBD4	missense_variant	0,1	21.8
3:51945532:C:A,T	chr3	51945532	C	T	PARP3	missense_variant	0,1	21.8
2:189863835:G:A,T	chr2	189863835	G	T	PMS1	missense_variant	0,1	21.8
4:2072192:G:A,T	chr4	2072192	G	T	POLN	missense_variant	0,1	21.8
4:2072197:G:A,C,T	chr4	2072197	G	T	POLN	missense_variant	0,0,1	21.8
8:31154658:A:C,G	chr8	31154658	A	G	WRN	missense_variant	0,1	21.8
17:81544041:A:G	chr17	81544041	A	G	FAAP100	missense_variant	1	21.7
3:121487335:T:C,G	chr3	121487335	T	C	POLQ	missense_variant	1,0	21.7
17:58703250:A:T	chr17	58703250	A	T	RAD51C	missense_variant	1	21.7
8:144513080:G:A	chr8	144513080	G	A	RECQL4	missense_variant	1	21.7
17:7673542:G:A,C	chr17	7673542	G	A	TP53	missense_variant	1,0	21.7
14:45170657:C:G,T	chr14	45170657	C	T	FANCM	missense_variant	0,1	21.7
17:75666506:T:A,C,G	chr17	75666506	T	G	RECQL5	missense_variant	0,0,1	21.7
11:108326163:C:A,G	chr11	108326163	C	A	ATM	missense_variant	1,0	21.6
3:142558765:A:G	chr3	142558765	A	G	ATR	missense_variant	1	21.6
3:10032921:C:A,G	chr3	10032921	C	A	FANCD2	missense_variant	1,0	21.6
10:101584835:G:A	chr10	101584835	G	A	POLL	missense_variant	1	21.5
12:21476947:C:T	chr12	21476947	C	T	RECQL	missense_variant	1	21.5
1:91315848:G:A,T	chr1	91315848	G	T	HFM1	missense_variant	0,1	21.5
10:49832863:A:C,G	chr10	49832863	A	G	PARG	missense_variant	0,1	21.5
12:132642672:G:A,C,T	chr12	132642672	G	C	POLE	missense_variant	0,1,0	21.5
8:47915414:T:C,G	chr8	47915414	T	G	PRKDC	missense_variant	0,1	21.5
11:108294975:A:G,T	chr11	108294975	A	G	ATM	missense_variant	1,0	21.4
3:10064425:G:A	chr3	10064425	G	A	FANCD2	missense_variant	1	21.4
19:48161439:T:C	chr19	48161439	T	C	LIG1	missense_variant	1	21.4
13:32764579:C:G,T	chr13	32764579	C	G	PDS5B	missense_variant	1,0	21.4
3:196487427:T:G	chr3	196487427	T	G	RNF168	missense_variant	1	21.4
19:43546679:G:A	chr19	43546679	G	A	XRCC1	missense_variant	1	21.4
9:35075549:A:G,T	chr9	35075549	A	T	FANCG	missense_variant	0,1	21.4
17:43094205:A:C,G	chr17	43094205	A	C	BRCA1	missense_variant	1,0	21.3
11:125635486:A:G	chr11	125635486	A	G	CHEK1	missense_variant	1	21.3
5:60903650:T:C	chr5	60903650	T	C	ERCC8	missense_variant&splice_region_variant	1	21.3
10:97460079:C:A,T	chr10	97460079	C	T	MMS19	missense_variant	0,1	21.3
3:142562345:A:T	chr3	142562345	A	T	ATR	missense_variant	1	21.2
19:4429574:A:G	chr19	4429574	A	G	CHAF1A	missense_variant	1	21.2
2:17773249:A:G	chr2	17773249	A	G	GEN1	missense_variant	1	21.2
6:111367196:A:G	chr6	111367196	A	G	REV3L	missense_variant	1	21.2
8:31116458:C:T	chr8	31116458	C	T	WRN	missense_variant	1	21.2
15:89318647:C:G,T	chr15	89318647	C	T	POLG	missense_variant	0,1	21.2
3:142556117:C:G,T	chr3	142556117	C	G	ATR	missense_variant	1,0	21.1
15:28229777:T:G	chr15	28229777	T	G	HERC2	missense_variant	1	21.1
8:47864578:A:C,G,T	chr8	47864578	A	T	PRKDC	missense_variant	0,0,1	21.1
3:142561265:T:C,G	chr3	142561265	T	C	ATR	missense_variant	1,0	21
10:97460966:C:G,T	chr10	97460966	C	T	MMS19	missense_variant	0,1	21
8:47774214:T:C,G	chr8	47774214	T	G	PRKDC	missense_variant	0,1	21
4:2174706:T:C,G	chr4	2174706	T	C	POLN	missense_variant	1,0	20.9
8:47890337:T:C	chr8	47890337	T	C	PRKDC	missense_variant	1	20.9
11:108317431:A:C,G,T	chr11	108317431	A	T	ATM	missense_variant	0,0,1	20.9
17:35119573:T:A,C,G	chr17	35119573	T	C	RAD51D	missense_variant	0,1,0	20.9
13:32339772:A:C,G,T	chr13	32339772	A	C	BRCA2	missense_variant	1,0,0	20.8
19:45365068:T:C	chr19	45365068	T	C	ERCC2	missense_variant	1	20.8
16:89783059:G:A,C,T	chr16	89783059	G	A	FANCA	missense_variant	1,0,0	20.8
17:61744449:T:C	chr17	61744449	T	C	BRIP1	missense_variant	1	20.7
2:151454952:C:A	chr2	151454952	C	A	RIF1	missense_variant	1	20.7
X:96884500:T:A,G	chrX	96884500	T	A	RPA4	missense_variant	1,0	20.7
6:145946301:C:T	chr6	145946301	C	T	SHPRH	missense_variant	1	20.7
10:97466073:T:C,G	chr10	97466073	T	G	MMS19	missense_variant	0,1	20.7
3:9751851:C:G	chr3	9751851	C	G	OGG1	missense_variant	1	20.6
19:50407340:G:A,C,T	chr19	50407340	G	A	POLD1	missense_variant	1,0,0	20.6
12:132649053:G:A	chr12	132649053	G	A	POLE	missense_variant	1	20.6
8:47864582:C:T	chr8	47864582	C	T	PRKDC	missense_variant	1	20.6
12:914515:G:A,C	chr12	914515	G	A	RAD52	missense_variant	1,0	20.6
6:111310074:A:C	chr6	111310074	A	C	REV3L	missense_variant	1	20.6
3:196483833:G:A	chr3	196483833	G	A	RNF168	missense_variant	1	20.6
11:125627610:T:A,C	chr11	125627610	T	C	CHEK1	missense_variant&NMD_transcript_variant	0,1	20.6
8:144516610:C:A,G,T	chr8	144516610	C	T	RECQL4	missense_variant	0,0,1	20.6
15:90760893:A:C,G,T	chr15	90760893	A	C	BLM	missense_variant	1,0,0	20.5
15:89281194:A:G,T	chr15	89281194	A	G	FANCI	missense_variant	1,0	20.5
1:91375410:A:C	chr1	91375410	A	C	HFM1	missense_variant	1	20.5
14:75042393:C:A,G,T	chr14	75042393	C	G	MLH3	missense_variant	0,1,0	20.5
2:151457917:G:A,T	chr2	151457917	G	T	RIF1	missense_variant	0,1	20.5
8:42362630:G:A	chr8	42362630	G	A	POLB	missense_variant	1	20.4
16:3597587:G:A,T	chr16	3597587	G	A	SLX4	missense_variant	1,0	20.4
15:30908227:A:C,G,T	chr15	30908227	A	C	FAN1	missense_variant	1,0,0	20.3
19:4409674:C:A,T	chr19	4409674	C	T	CHAF1A	missense_variant	0,1	20.3
14:45170610:A:C,G,T	chr14	45170610	A	G	FANCM	missense_variant	0,1,0	20.3
2:189854416:A:C,G,T	chr2	189854416	A	T	PMS1	missense_variant	0,0,1	20.3
1:46250075:A:C,G	chr1	46250075	A	G	RAD54L	missense_variant	0,1	20.3
10:49505939:C:T	chr10	49505939	C	T	ERCC6	missense_variant	1	20.2
12:132643910:A:G	chr12	132643910	A	G	POLE	missense_variant	1	20.2
5:132609370:A:G	chr5	132609370	A	G	RAD50	missense_variant	1	20.2
15:89293050:A:G	chr15	89293050	A	G	FANCI	missense_variant	1	20.1
X:24725994:A:G	chrX	24725994	A	G	POLA1	missense_variant	1	20.1
17:18292745:T:C	chr17	18292745	T	C	TOP3A	missense_variant	1	20.1
3:10043138:A:C,G	chr3	10043138	A	G	FANCD2	missense_variant	0,1	20.1
6:111375527:A:C,G,T	chr6	111375527	A	T	REV3L	missense_variant	0,0,1	20.1
8:144513101:G:A,C	chr8	144513101	G	A	RECQL4	missense_variant	1,0	20
13:32339088:T:C,G	chr13	32339088	T	C	BRCA2	missense_variant	1,0	19.98
19:48150107:C:A,G,T	chr19	48150107	C	A	LIG1	missense_variant	1,0,0	19.98
16:3606509:G:A,C	chr16	3606509	G	A	SLX4	missense_variant	1,0	19.97
12:132643909:C:G,T	chr12	132643909	C	T	POLE	missense_variant	0,1	19.97
16:3594596:A:C,G,T	chr16	3594596	A	G	SLX4	missense_variant	0,1,0	19.96
11:108247108:T:C	chr11	108247108	T	C	ATM	missense_variant	1	19.89
4:83437087:T:C,G	chr4	83437087	T	G	HELQ	missense_variant	0,1	19.86
1:91379089:G:A,C,T	chr1	91379089	G	T	HFM1	missense_variant	0,0,1	19.86
15:30905183:G:A,C	chr15	30905183	G	A	FAN1	missense_variant	1,0	19.81
3:142468004:T:C,G	chr3	142468004	T	G	ATR	missense_variant	0,1	19.81
15:28228296:G:T	chr15	28228296	G	T	HERC2	missense_variant	1	19.79
11:108289085:A:C,G,T	chr11	108289085	A	C	ATM	missense_variant	1,0,0	19.78
15:89333237:T:G	chr15	89333237	T	G	POLG	missense_variant	1	19.73
4:1376159:A:C,G	chr4	1376159	A	G	UVSSA	missense_variant	0,1	19.66
3:14158159:T:C,G	chr3	14158159	T	C	mpg	missense_variant	1,0	19.65
3:10101197:G:A,C	chr3	10101197	G	C	FANCD2	missense_variant	0,1	19.65
18:54291985:T:A,C,G	chr18	54291985	T	A	POLI	missense_variant	1,0,0	19.63
11:74625504:C:A,T	chr11	74625504	C	T	POLD3	missense_variant	0,1	19.56
16:13935466:G:A,C	chr16	13935466	G	C	ERCC4	missense_variant	0,1	19.55
10:97466076:G:A	chr10	97466076	G	A	MMS19	missense_variant	1	19.52
4:184694766:T:A,C,G	chr4	184694766	T	G	PRIMPOL	missense_variant	0,0,1	19.51
X:96884722:A:G,T	chrX	96884722	A	G	RPA4	missense_variant	1,0	19.49
10:49461359:C:G,T	chr10	49461359	C	T	ERCC6	missense_variant	0,1	19.49
3:142459333:C:A,T	chr3	142459333	C	T	ATR	missense_variant	0,1	19.47
8:47879658:C:T	chr8	47879658	C	T	PRKDC	missense_variant&splice_region_variant	1	19.42
3:9751914:C:T	chr3	9751914	C	T	OGG1	missense_variant	1	19.37
5:60903617:G:A,T	chr5	60903617	G	T	ERCC8	missense_variant	0,1	19.37
5:75576930:A:C,G,T	chr5	75576930	A	G	POLK	missense_variant	0,1,0	19.37
2:17703176:A:G,T	chr2	17703176	A	G	SMC6	missense_variant	1,0	19.33
10:97466121:G:A,C,T	chr10	97466121	G	C	MMS19	missense_variant	0,1,0	19.32
10:129708017:C:A,T	chr10	129708017	C	T	MGMT	missense_variant	0,1	19.29
10:49470277:T:C	chr10	49470277	T	C	ERCC6	missense_variant	1	19.26
4:1376089:G:A,T	chr4	1376089	G	T	UVSSA	missense_variant	0,1	19.23
1:45332029:C:T	chr1	45332029	C	T	MUTYH	missense_variant	1	19.21
1:2193775:C:A,G,T	chr1	2193775	C	G	FAAP20	missense_variant	0,1,0	19.21
8:144513962:T:A,C,G	chr8	144513962	T	C	RECQL4	missense_variant	0,1,0	19.21
5:75547057:A:G	chr5	75547057	A	G	POLK	missense_variant	1	19.2
6:31762175:C:A	chr6	31762175	C	A	MSH5	missense_variant	1	19.19
9:70298221:A:G,T	chr9	70298221	A	G	SMC5	missense_variant&splice_region_variant	1,0	19.19
4:83429707:C:T	chr4	83429707	C	T	HELQ	missense_variant	1	19.17
11:47235372:C:G,T	chr11	47235372	C	T	DDB2	missense_variant	0,1	19.16
11:108316085:C:T	chr11	108316085	C	T	ATM	missense_variant	1	19.14
17:18301978:A:G,T	chr17	18301978	A	T	TOP3A	missense_variant	0,1	19.13
3:8912369:T:A,G	chr3	8912369	T	A	RAD18	missense_variant	1,0	19.12
17:81545798:G:A,C	chr17	81545798	G	C	FAAP100	missense_variant	0,1	19.1
14:75047112:T:C,G	chr14	75047112	T	G	MLH3	missense_variant	0,1	19.08
15:89290261:A:C,T	chr15	89290261	A	T	FANCI	missense_variant	0,1	19.07
7:152660713:A:C,G	chr7	152660713	A	C	XRCC2	missense_variant	1,0	19.01
2:216116746:C:A,G	chr2	216116746	C	G	XRCC5	missense_variant	0,1	18.96
15:90761234:G:A	chr15	90761234	G	A	BLM	missense_variant	1	18.95
17:8143535:G:A,C	chr17	8143535	G	A	PER1	missense_variant	1,0	18.92
17:58695036:A:C,G	chr17	58695036	A	C	RAD51C	missense_variant	1,0	18.9
16:13935272:A:G	chr16	13935272	A	G	ERCC4	missense_variant	1	18.89
3:121540190:C:G,T	chr3	121540190	C	G	POLQ	missense_variant&NMD_transcript_variant	1,0	18.89
20:57334007:G:A,T	chr20	57334007	G	T	SPO11	missense_variant	0,1	18.89
17:50380386:C:G,T	chr17	50380386	C	G	EME1	missense_variant	1,0	18.86
10:49935130:T:C,G	chr10	49935130	T	C	PARG	missense_variant	1,0	18.84
17:75629243:G:A,C,T	chr17	75629243	G	C	RECQL5	missense_variant	0,1,0	18.83
14:49669552:T:C	chr14	49669552	T	C	POLE2	missense_variant	1	18.82
13:32319268:A:C,G,T	chr13	32319268	A	G	BRCA2	missense_variant	0,1,0	18.82
7:7637920:T:C	chr7	7637920	T	C	RPA3	missense_variant	1	18.8
6:111367195:C:T	chr6	111367195	C	T	REV3L	missense_variant	1	18.78
7:152648685:T:C,G	chr7	152648685	T	G	XRCC2	missense_variant	0,1	18.77
8:47774176:C:A,G,T	chr8	47774176	C	A	PRKDC	missense_variant	1,0,0	18.74
9:97682314:C:A,G,T	chr9	97682314	C	T	XPA	missense_variant&NMD_transcript_variant	0,0,1	18.7
16:3589211:G:C	chr16	3589211	G	C	SLX4	missense_variant	1	18.64
20:57329884:T:C,G	chr20	57329884	T	G	SPO11	missense_variant	0,1	18.63
2:189854299:A:T	chr2	189854299	A	T	PMS1	missense_variant	1	18.61
4:1366350:G:A	chr4	1366350	G	A	UVSSA	missense_variant	1	18.58
12:132635896:C:T	chr12	132635896	C	T	POLE	missense_variant	1	18.57
2:99406048:C:A,T	chr2	99406048	C	A	REV1	missense_variant	1,0	18.56
9:128276347:C:T	chr9	128276347	C	T	SWI5	missense_variant	1	18.56
8:42369295:A:C,G	chr8	42369295	A	G	POLB	missense_variant	0,1	18.54
1:226367529:C:G,T	chr1	226367529	C	G	PARP1	missense_variant	1,0	18.52
11:108244808:G:A	chr11	108244808	G	A	ATM	missense_variant	1	18.48
5:65630300:A:G	chr5	65630300	A	G	SHLD3	missense_variant	1	18.47
18:54282895:T:A,C,G	chr18	54282895	T	A	POLI	missense_variant	1,0,0	18.45
6:145923667:G:A,C,T	chr6	145923667	G	A	SHPRH	missense_variant	1,0,0	18.41
2:99439005:T:C,G	chr2	99439005	T	G	REV1	missense_variant	0,1	18.41
5:132587665:G:A,C	chr5	132587665	G	A	RAD50	missense_variant	1,0	18.37
2:189855035:A:C,G	chr2	189855035	A	G	PMS1	missense_variant	0,1	18.37
18:22989298:C:A,G,T	chr18	22989298	C	T	RBBP8	missense_variant	0,0,1	18.37
15:30929273:A:G	chr15	30929273	A	G	FAN1	missense_variant	1	18.35
10:68443059:T:C,G	chr10	68443059	T	G	DNA2	missense_variant	0,1	18.33
10:49524382:T:A,C,G	chr10	49524382	T	C	ERCC6	missense_variant	0,1,0	18.3
9:35074185:T:C,G	chr9	35074185	T	G	FANCG	missense_variant	0,1	18.3
11:65861975:C:G,T	chr11	65861975	C	T	MUS81	missense_variant	0,1	18.27
1:46260766:A:G	chr1	46260766	A	G	RAD54L	missense_variant	1	18.26
6:111374654:T:C,G	chr6	111374654	T	G	REV3L	missense_variant	0,1	18.26
5:75581254:C:G	chr5	75581254	C	G	POLK	missense_variant	1	18.24
2:17745927:T:C	chr2	17745927	T	C	SMC6	missense_variant	1	18.24
2:47783340:C:G,T	chr2	47783340	C	T	MSH6	missense_variant	0,1	18.24
19:49862441:G:C,T	chr19	49862441	G	C	PNKP	missense_variant	1,0	18.21
10:87180088:T:A,C,G	chr10	87180088	T	G	SHLD2	missense_variant	0,0,1	18.21
11:65862040:C:T	chr11	65862040	C	T	MUS81	missense_variant	1	18.19
18:22993208:C:A,T	chr18	22993208	C	T	RBBP8	missense_variant	0,1	18.16
13:32332751:G:A	chr13	32332751	G	A	BRCA2	missense_variant	1	18.14
2:214780630:T:C,G	chr2	214780630	T	C	BARD1	missense_variant	1,0	18.12
12:132661016:A:C	chr12	132661016	A	C	POLE	missense_variant	1	18.1
5:80744594:C:T	chr5	80744594	C	T	MSH3	missense_variant	1	18.08
3:129288855:A:G	chr3	129288855	A	G	HMCES	missense_variant&splice_region_variant	1	18.07
16:3597615:T:A,G	chr16	3597615	T	A	SLX4	missense_variant	1,0	18.02
3:142558669:C:G,T	chr3	142558669	C	T	ATR	missense_variant	0,1	18.02
2:17703189:T:C,G	chr2	17703189	T	G	SMC6	missense_variant	0,1	18.01
17:50375687:A:C,G,T	chr17	50375687	A	T	EME1	missense_variant	0,0,1	17.99
5:60903593:T:A,C	chr5	60903593	T	C	ERCC8	missense_variant	0,1	17.94
8:94407498:T:C	chr8	94407498	T	C	RAD54B	missense_variant	1	17.92
1:62450479:G:A,C,T	chr1	62450479	G	A	USP1	missense_variant	1,0,0	17.91
3:142562273:T:A,C	chr3	142562273	T	C	ATR	missense_variant	0,1	17.89
14:49663324:C:G,T	chr14	49663324	C	G	POLE2	missense_variant	1,0	17.86
8:47782598:C:A,G,T	chr8	47782598	C	G	PRKDC	missense_variant&splice_region_variant	0,1,0	17.86
8:22109222:C:A,G,T	chr8	22109222	C	T	NUDT18	missense_variant	0,0,1	17.84
4:2208145:T:A,C,G	chr4	2208145	T	A	POLN	missense_variant	1,0,0	17.83
15:90766991:A:G	chr15	90766991	A	G	BLM	missense_variant	1	17.78
17:81547412:T:C,G	chr17	81547412	T	C	FAAP100	missense_variant	1,0	17.76
1:27897022:T:C	chr1	27897022	T	C	RPA2	missense_variant	1	17.74
2:47414366:G:A	chr2	47414366	G	A	MSH2	missense_variant	1	17.72
7:44073366:G:A,C	chr7	44073366	G	A	POLM	missense_variant	1,0	17.68
19:49862590:G:A,C	chr19	49862590	G	C	PNKP	missense_variant	0,1	17.67
3:10060388:T:A,C,G	chr3	10060388	T	C	FANCD2	missense_variant	0,1,0	17.66
12:54183781:T:C,G	chr12	54183781	T	G	SMUG1	missense_variant	0,1	17.64
6:111367903:T:C,G	chr6	111367903	T	C	REV3L	missense_variant	1,0	17.62
13:32354914:A:C,G	chr13	32354914	A	G	BRCA2	missense_variant	0,1	17.61
3:121487919:T:C,G	chr3	121487919	T	C	POLQ	missense_variant	1,0	17.6
16:3601061:C:G,T	chr16	3601061	C	G	SLX4	missense_variant	1,0	17.59
6:31743135:G:A	chr6	31743135	G	A	MSH5	missense_variant	1	17.58
2:189854353:A:C,G,T	chr2	189854353	A	C	PMS1	missense_variant	1,0,0	17.58
13:32398249:G:A,C,T	chr13	32398249	G	A	BRCA2	missense_variant	1,0,0	17.54
7:5986899:C:A	chr7	5986899	C	A	PMS2	missense_variant	1	17.54
15:28213956:T:A,C,G	chr15	28213956	T	C	HERC2	missense_variant	0,1,0	17.52
13:32338068:T:A,C,G	chr13	32338068	T	G	BRCA2	missense_variant	0,0,1	17.48
11:67395926:G:A,C,T	chr11	67395926	G	A	RAD9A	missense_variant	1,0,0	17.47
17:75628707:C:G,T	chr17	75628707	C	T	RECQL5	missense_variant	0,1	17.47
17:61780907:T:C,G	chr17	61780907	T	C	BRIP1	missense_variant	1,0	17.42
15:30914058:C:A,G,T	chr15	30914058	C	G	FAN1	missense_variant	0,1,0	17.41
1:113912183:C:A,G,T	chr1	113912183	C	T	DCLRE1B	missense_variant	0,0,1	17.38
13:102865748:A:C,G,T	chr13	102865748	A	G	ERCC5	missense_variant	0,1,0	17.38
7:7639134:G:C,T	chr7	7639134	G	C	RPA3	missense_variant	1,0	17.37
3:48467005:A:C,G,T	chr3	48467005	A	G	TREX1	missense_variant	0,1,0	17.33
17:43091466:A:G,T	chr17	43091466	A	T	BRCA1	missense_variant	0,1	17.31
8:47912492:C:G,T	chr8	47912492	C	G	PRKDC	missense_variant	1,0	17.24
12:102196182:A:C,G,T	chr12	102196182	A	G	PARPBP	missense_variant	0,1,0	17.23
7:154968834:T:G	chr7	154968834	T	G	PAXIP1	missense_variant	1	17.22
14:49683690:T:A,C,G	chr14	49683690	T	G	POLE2	missense_variant	0,0,1	17.22
3:121512005:T:A,C,G	chr3	121512005	T	G	POLQ	missense_variant	0,0,1	17.21
8:47935017:G:A,C,T	chr8	47935017	G	C	PRKDC	missense_variant	0,1,0	17.21
17:35002071:G:A,C	chr17	35002071	G	A	LIG3	missense_variant	1,0	17.18
15:89333334:G:C,T	chr15	89333334	G	C	POLG	missense_variant	1,0	17.15
13:108210134:G:T	chr13	108210134	G	T	LIG4	missense_variant	1	17.13
1:46273660:C:T	chr1	46273660	C	T	RAD54L	missense_variant	1	17.07
17:61685911:G:A,C,T	chr17	61685911	G	T	BRIP1	missense_variant	0,0,1	17.03
16:3584791:C:A,G,T	chr16	3584791	C	G	SLX4	missense_variant	0,1,0	17.02
11:94486018:T:A,C	chr11	94486018	T	C	MRE11	missense_variant	0,1	16.99
5:83111076:A:G	chr5	83111076	A	G	XRCC4	missense_variant	1	16.98
2:214745847:G:A,C,T	chr2	214745847	G	A	BARD1	missense_variant	1,0,0	16.96
16:23636167:G:A,C,T	chr16	23636167	G	A	PALB2	missense_variant	1,0,0	16.96
X:24724420:C:A,G,T	chrX	24724420	C	T	POLA1	missense_variant	0,0,1	16.95
10:101583591:T:C,G	chr10	101583591	T	G	POLL	missense_variant	0,1	16.95
1:46270725:G:A,C	chr1	46270725	G	C	RAD54L	missense_variant	0,1	16.94
15:89305672:G:A,C	chr15	89305672	G	C	FANCI	missense_variant	0,1	16.93
6:37390752:G:A,C,T	chr6	37390752	G	T	RNF8	missense_variant	0,0,1	16.91
16:3590495:G:A,C,T	chr16	3590495	G	C	SLX4	missense_variant	0,1,0	16.89
2:47476414:A:G	chr2	47476414	A	G	MSH2	missense_variant	1	16.88
17:8146065:C:G	chr17	8146065	C	G	PER1	missense_variant	1	16.8
12:132649427:A:C,G,T	chr12	132649427	A	C	POLE	missense_variant	1,0,0	16.79
17:43093885:G:A,C,T	chr17	43093885	G	A	BRCA1	missense_variant	1,0,0	16.78
15:28168498:G:A,C	chr15	28168498	G	C	HERC2	missense_variant	0,1	16.78
19:4409538:G:A,C,T	chr19	4409538	G	A	CHAF1A	missense_variant	1,0,0	16.77
1:241866661:A:C,G,T	chr1	241866661	A	T	EXO1	missense_variant	0,0,1	16.77
8:31081057:G:A,C	chr8	31081057	G	A	WRN	missense_variant	1,0	16.75
19:50402018:G:A,C	chr19	50402018	G	C	POLD1	missense_variant	0,1	16.74
8:47788989:C:A,G,T	chr8	47788989	C	T	PRKDC	missense_variant	0,0,1	16.65
17:43093426:A:G	chr17	43093426	A	G	BRCA1	missense_variant	1	16.64
3:48466780:G:A,C	chr3	48466780	G	A	TREX1	missense_variant	1,0	16.59
10:101583660:T:C	chr10	101583660	T	C	POLL	missense_variant	1	16.58
11:108250712:C:T	chr11	108250712	C	T	ATM	missense_variant	1	16.57
15:28214756:T:A,C	chr15	28214756	T	C	HERC2	missense_variant	0,1	16.56
3:48463758:T:C	chr3	48463758	T	C	ATRIP	missense_variant	1	16.55
3:10032897:A:C,G	chr3	10032897	A	G	FANCD2	missense_variant	0,1	16.51
3:142562483:C:A,T	chr3	142562483	C	T	ATR	missense_variant	0,1	16.5
19:48150123:G:A,C	chr19	48150123	G	A	LIG1	missense_variant	1,0	16.47
10:49461404:C:T	chr10	49461404	C	T	ERCC6	missense_variant	1	16.46
11:67397252:A:G,T	chr11	67397252	A	G	RAD9A	missense_variant	1,0	16.45
10:87175915:T:C	chr10	87175915	T	C	SHLD2	missense_variant	1	16.45
14:45175471:T:A,C,G	chr14	45175471	T	C	FANCM	missense_variant	0,1,0	16.44
3:142556113:A:G	chr3	142556113	A	G	ATR	missense_variant	1	16.34
10:97465949:A:C,T	chr10	97465949	A	T	MMS19	missense_variant	0,1	16.32
11:108256295:A:C,G,T	chr11	108256295	A	G	ATM	missense_variant	0,1,0	16.3
4:1366429:A:C,G	chr4	1366429	A	G	UVSSA	missense_variant&splice_region_variant	0,1	16.27
14:45136272:G:A,C,T	chr14	45136272	G	A	FANCM	missense_variant	1,0,0	16.25
17:8149784:T:C	chr17	8149784	T	C	PER1	missense_variant	1	16.25
17:35002764:C:A,T	chr17	35002764	C	T	LIG3	missense_variant	0,1	16.24
3:37048531:T:A,C,G	chr3	37048531	T	G	MLH1	missense_variant	0,0,1	16.24
17:61684060:G:C	chr17	61684060	G	C	BRIP1	missense_variant	1	16.23
7:44114938:C:G,T	chr7	44114938	C	G	POLD2	missense_variant	1,0	16.23
17:43093917:T:A,C	chr17	43093917	T	A	BRCA1	missense_variant	1,0	16.22
11:108227665:A:G	chr11	108227665	A	G	ATM	missense_variant	1	16.18
4:1354740:C:G,T	chr4	1354740	C	G	UVSSA	missense_variant	1,0	16.14
1:62445058:T:A,C,G	chr1	62445058	T	C	USP1	missense_variant	0,1,0	16.13
3:121489861:T:C,G	chr3	121489861	T	G	POLQ	missense_variant	0,1	16.05
10:113849670:A:C,G,T	chr10	113849670	A	G	DCLRE1A	missense_variant	0,1,0	16.04
14:45175689:T:A,C,G	chr14	45175689	T	C	FANCM	missense_variant	0,1,0	16.01
10:49832875:A:C,G	chr10	49832875	A	G	PARG	missense_variant	0,1	15.99
19:49862587:T:A,C	chr19	49862587	T	C	PNKP	missense_variant	0,1	15.99
2:151474003:A:C,G	chr2	151474003	A	G	RIF1	missense_variant	0,1	15.96
17:43092160:A:G	chr17	43092160	A	G	BRCA1	missense_variant	1	15.95
15:90811355:C:A,G,T	chr15	90811355	C	G	BLM	missense_variant	0,1,0	15.88
3:48464618:C:A,G,T	chr3	48464618	C	A	ATRIP	missense_variant	1,0,0	15.87
3:121489410:T:A,C,G	chr3	121489410	T	G	POLQ	missense_variant	0,0,1	15.87
5:75597163:A:C,G,T	chr5	75597163	A	G	POLK	missense_variant	0,1,0	15.85
6:30713029:C:T	chr6	30713029	C	T	MDC1	missense_variant	1	15.83
2:99438948:A:G	chr2	99438948	A	G	REV1	missense_variant	1	15.82
13:102875730:C:A,G,T	chr13	102875730	C	G	ERCC5	missense_variant	0,1,0	15.82
6:30708160:T:A,C,G	chr6	30708160	T	A	MDC1	missense_variant	1,0,0	15.8
8:22107482:G:C,T	chr8	22107482	G	T	NUDT18	missense_variant	0,1	15.77
11:94435891:C:A,T	chr11	94435891	C	A	MRE11	missense_variant	1,0	15.74
3:133601272:A:G	chr3	133601272	A	G	TOPBP1	missense_variant	1	15.74
13:32339799:C:A,G,T	chr13	32339799	C	T	BRCA2	missense_variant	0,0,1	15.74
7:44080849:T:A,C,G	chr7	44080849	T	C	POLM	missense_variant	0,1,0	15.73
19:4428793:A:C,G,T	chr19	4428793	A	G	CHAF1A	missense_variant	0,1,0	15.69
15:90754930:A:G,T	chr15	90754930	A	G	BLM	missense_variant	1,0	15.64
3:121483510:T:A,C	chr3	121483510	T	C	POLQ	missense_variant	0,1	15.63
8:31116472:A:C,T	chr8	31116472	A	T	WRN	missense_variant	0,1	15.63
15:89274190:C:G,T	chr15	89274190	C	T	FANCI	missense_variant	0,1	15.57
19:49861282:A:C,T	chr19	49861282	A	C	PNKP	missense_variant	1,0	15.55
4:83455680:C:A,G,T	chr4	83455680	C	A	HELQ	missense_variant	1,0,0	15.53
13:32340896:G:A,C,T	chr13	32340896	G	C	BRCA2	missense_variant	0,1,0	15.53
X:55007271:C:G,T	chrX	55007271	C	G	APEX2	missense_variant	1,0	15.48
9:95172137:G:A,C	chr9	95172137	G	A	FANCC	missense_variant	1,0	15.46
2:17772759:A:C,G,T	chr2	17772759	A	C	GEN1	missense_variant	1,0,0	15.46
2:214781111:T:C,G	chr2	214781111	T	C	BARD1	missense_variant	1,0	15.45
17:50375489:T:C,G	chr17	50375489	T	C	EME1	missense_variant	1,0	15.45
14:89993441:C:T	chr14	89993441	C	T	TDP1	missense_variant	1	15.41
X:24727019:C:G,T	chrX	24727019	C	G	POLA1	missense_variant	1,0	15.39
22:41647033:A:G	chr22	41647033	A	G	XRCC6	missense_variant	1	15.38
15:30904964:A:C,G,T	chr15	30904964	A	G	FAN1	missense_variant	0,1,0	15.38
1:226379200:C:T	chr1	226379200	C	T	PARP1	missense_variant	1	15.29
9:84001912:G:A,C,T	chr9	84001912	G	A	RMI1	missense_variant	1,0,0	15.27
3:133644108:C:G,T	chr3	133644108	C	T	TOPBP1	missense_variant	0,1	15.26
16:3582484:T:C,G	chr16	3582484	T	C	SLX4	missense_variant	1,0	15.23
19:4409460:G:A,C,T	chr19	4409460	G	C	CHAF1A	missense_variant	0,1,0	15.22
6:30712086:C:A,G,T	chr6	30712086	C	G	MDC1	missense_variant	0,1,0	15.21
15:75355027:C:A,T	chr15	75355027	C	T	NEIL1	missense_variant	0,1	15.21
19:50416647:C:A,T	chr19	50416647	C	T	POLD1	missense_variant&NMD_transcript_variant	0,1	15.21
8:31059153:G:A,C,T	chr8	31059153	G	C	WRN	missense_variant&splice_region_variant	0,1,0	15.2
16:3590021:C:A,G,T	chr16	3590021	C	T	SLX4	missense_variant	0,0,1	15.18
14:45170720:T:A	chr14	45170720	T	A	FANCM	missense_variant	1	15.14
17:8142374:G:A	chr17	8142374	G	A	PER1	missense_variant	1	15.14
14:75046891:A:G	chr14	75046891	A	G	MLH3	missense_variant	1	15.1
4:184694672:A:C,G	chr4	184694672	A	G	PRIMPOL	missense_variant	0,1	15.1
15:90754921:C:A,G,T	chr15	90754921	C	T	BLM	missense_variant	0,0,1	15.08
16:78323:G:A,C,T	chr16	78323	G	C	MPG	missense_variant	0,1,0	15.01
1:113911581:C:A,G,T	chr1	113911581	C	T	DCLRE1B	missense_variant	0,0,1	14.96
6:43613775:G:A,C,T	chr6	43613775	G	T	POLH	missense_variant	0,0,1	14.96
6:145954860:A:G,T	chr6	145954860	A	T	SHPRH	missense_variant	0,1	14.93
8:47599165:A:C,G,T	chr8	47599165	A	T	SPIDR	missense_variant	0,0,1	14.9
17:35119537:T:C	chr17	35119537	T	C	RAD51D	missense_variant	1	14.89
10:68432242:G:A,T	chr10	68432242	G	A	DNA2	missense_variant	1,0	14.87
7:5995607:G:A,C,T	chr7	5995607	G	A	PMS2	missense_variant	1,0,0	14.86
6:35456130:C:A,G,T	chr6	35456130	C	G	FANCE	missense_variant	0,1,0	14.86
17:8143646:G:C,T	chr17	8143646	G	C	PER1	missense_variant	1,0	14.8
3:142553959:T:A,C,G	chr3	142553959	T	C	ATR	missense_variant	0,1,0	14.78
8:47927884:C:A,T	chr8	47927884	C	T	PRKDC	missense_variant	0,1	14.76
6:30716914:G:A,C	chr6	30716914	G	C	MDC1	missense_variant	0,1	14.75
7:154968962:C:A,G,T	chr7	154968962	C	G	PAXIP1	missense_variant	0,1,0	14.74
1:40514628:T:C,G	chr1	40514628	T	G	EXO5	missense_variant	0,1	14.72
X:55006684:A:C,G,T	chrX	55006684	A	C	APEX2	missense_variant	1,0,0	14.67
13:32363309:A:C,G,T	chr13	32363309	A	C	BRCA2	missense_variant	1,0,0	14.67
5:83353147:C:G,T	chr5	83353147	C	T	XRCC4	missense_variant	0,1	14.67
16:23626331:G:A,T	chr16	23626331	G	T	PALB2	missense_variant	0,1	14.65
X:96884783:T:A,C,G	chrX	96884783	T	C	RPA4	missense_variant	0,1,0	14.64
17:61808694:T:C,G	chr17	61808694	T	C	BRIP1	missense_variant	1,0	14.61
9:35077342:C:G,T	chr9	35077342	C	T	FANCG	missense_variant	0,1	14.61
12:102153906:C:A,G,T	chr12	102153906	C	T	PARPBP	missense_variant	0,0,1	14.6
15:90749942:A:G,T	chr15	90749942	A	G	BLM	missense_variant	1,0	14.59
8:89955484:T:A,C	chr8	89955484	T	C	NBN	missense_variant	0,1	14.59
13:102875803:A:G	chr13	102875803	A	G	ERCC5	missense_variant	1	14.58
14:89988921:C:G,T	chr14	89988921	C	T	TDP1	missense_variant	0,1	14.57
8:94400348:C:T	chr8	94400348	C	T	RAD54B	missense_variant	1	14.56
16:23635413:G:A,C,T	chr16	23635413	G	A	PALB2	missense_variant	1,0,0	14.54
2:58229874:T:C	chr2	58229874	T	C	FANCL	missense_variant&splice_region_variant&NMD_transcript_variant	1	14.53
16:79444:A:C,G,T	chr16	79444	A	C	MPG	missense_variant	1,0,0	14.53
3:196487401:T:C,G	chr3	196487401	T	G	RNF168	missense_variant&splice_region_variant	0,1	14.5
2:68537975:A:C,G,T	chr2	68537975	A	C	APLF	missense_variant	1,0,0	14.49
14:90033121:A:C,G	chr14	90033121	A	G	TDP1	missense_variant	0,1	14.47
15:43470058:T:A,C	chr15	43470058	T	C	TP53BP1	missense_variant	0,1	14.46
X:77683235:G:A	chrX	77683235	G	A	ATRX	missense_variant	1	14.42
7:47978476:C:A,T	chr7	47978476	C	T	HUS1	missense_variant	0,1	14.42
6:111349313:C:A,T	chr6	111349313	C	T	REV3L	missense_variant	0,1	14.41
13:32370438:A:G	chr13	32370438	A	G	BRCA2	missense_variant	1	14.3
19:48137533:T:A,C	chr19	48137533	T	C	LIG1	missense_variant	0,1	14.27
15:43480985:C:T	chr15	43480985	C	T	TP53BP1	missense_variant	1	14.22
11:94437200:C:A,T	chr11	94437200	C	A	MRE11	missense_variant	1,0	14.19
9:84002190:T:C,G	chr9	84002190	T	G	RMI1	missense_variant	0,1	14.18
11:108267201:G:A,C	chr11	108267201	G	A	ATM	missense_variant	1,0	14.15
13:32339303:A:C,G,T	chr13	32339303	A	G	BRCA2	missense_variant	0,1,0	14.15
17:61744545:T:C,G	chr17	61744545	T	C	BRIP1	missense_variant	1,0	14.12
6:35456058:A:C,G	chr6	35456058	A	G	FANCE	missense_variant	0,1	14.11
17:81550698:C:G,T	chr17	81550698	C	T	FAAP100	missense_variant	0,1	14.07
3:121490163:A:C,G,T	chr3	121490163	A	G	POLQ	missense_variant	0,1,0	14.05
8:47820747:A:G	chr8	47820747	A	G	PRKDC	missense_variant	1	14.04
16:3595639:T:A,C,G	chr16	3595639	T	G	SLX4	missense_variant	0,0,1	14.03
5:65629805:C:A,G,T	chr5	65629805	C	G	SHLD3	missense_variant	0,1,0	14.01
17:81545835:C:A,G,T	chr17	81545835	C	G	FAAP100	missense_variant	0,1,0	14
12:132638135:T:C,G	chr12	132638135	T	C	POLE	missense_variant	1,0	13.99
15:30929206:T:C,G	chr15	30929206	T	C	FAN1	missense_variant	1,0	13.95
2:17716122:G:A,T	chr2	17716122	G	T	SMC6	missense_variant	0,1	13.89
10:101585423:C:A,G,T	chr10	101585423	C	A	POLL	missense_variant	1,0,0	13.87
8:31167138:T:A,C,G	chr8	31167138	T	C	WRN	missense_variant	0,1,0	13.8
10:49524393:A:G	chr10	49524393	A	G	ERCC6	missense_variant	1	13.77
11:94456302:T:C,G	chr11	94456302	T	C	MRE11	missense_variant	1,0	13.77
2:151445414:A:C,G	chr2	151445414	A	G	RIF1	missense_variant	0,1	13.77
6:145943492:T:C,G	chr6	145943492	T	G	SHPRH	missense_variant	0,1	13.75
1:113911511:C:A,G,T	chr1	113911511	C	A	DCLRE1B	missense_variant	1,0,0	13.73
2:17781325:G:A,C	chr2	17781325	G	C	GEN1	missense_variant	0,1	13.66
14:90033158:C:T	chr14	90033158	C	T	TDP1	missense_variant	1	13.64
13:102862876:A:C,G,T	chr13	102862876	A	C	ERCC5	missense_variant	1,0,0	13.58
16:3583334:G:A	chr16	3583334	G	A	SLX4	missense_variant	1	13.56
12:916438:C:G,T	chr12	916438	C	T	RAD52	missense_variant	0,1	13.5
17:34983208:C:A,G,T	chr17	34983208	C	G	LIG3	missense_variant	0,1,0	13.49
2:216116683:A:C,G	chr2	216116683	A	G	XRCC5	missense_variant	0,1	13.49
17:75628995:C:T	chr17	75628995	C	T	RECQL5	missense_variant	1	13.45
9:84001984:C:T	chr9	84001984	C	T	RMI1	missense_variant	1	13.38
10:113850387:A:G	chr10	113850387	A	G	DCLRE1A	missense_variant	1	13.37
3:133644249:C:A,T	chr3	133644249	C	A	TOPBP1	missense_variant	1,0	13.33
3:14172999:C:T	chr3	14172999	C	T	XPC	missense_variant	1	13.33
X:14850614:T:C,G	chrX	14850614	T	C	FANCB	missense_variant	1,0	13.31
15:28269253:T:A,C	chr15	28269253	T	C	HERC2	missense_variant	0,1	13.31
1:2193649:A:G	chr1	2193649	A	G	FAAP20	missense_variant	1	13.29
3:196472367:T:A,C,G	chr3	196472367	T	A	RNF168	missense_variant	1,0,0	13.29
14:75036691:T:G	chr14	75036691	T	G	MLH3	missense_variant&NMD_transcript_variant	1	13.27
19:50415556:G:A,T	chr19	50415556	G	A	POLD1	missense_variant	1,0	13.27
17:35930120:T:C,G	chr17	35930120	T	C	RDM1	missense_variant	1,0	13.27
5:80665350:A:C,G	chr5	80665350	A	C	MSH3	missense_variant	1,0	13.25
17:43092884:C:A,G,T	chr17	43092884	C	G	BRCA1	missense_variant	0,1,0	13.2
8:47930721:C:A,T	chr8	47930721	C	T	PRKDC	missense_variant	0,1	13.2
12:54181637:T:A,C	chr12	54181637	T	C	SMUG1	missense_variant	0,1	13.18
8:47943289:C:A,T	chr8	47943289	C	T	PRKDC	missense_variant	0,1	13.16
6:30711967:T:A,C,G	chr6	30711967	T	A	MDC1	missense_variant	1,0,0	13.11
16:3590426:G:A,C,T	chr16	3590426	G	A	SLX4	missense_variant	1,0,0	13.11
2:189854443:C:A,G	chr2	189854443	C	A	PMS1	missense_variant	1,0	13.1
16:89749759:C:A,G,T	chr16	89749759	C	G	FANCA	missense_variant	0,1,0	13.02
1:202335673:T:C,G	chr1	202335673	T	C	UBE2T	missense_variant	1,0	12.98
9:35076758:G:A,C,T	chr9	35076758	G	T	FANCG	missense_variant	0,0,1	12.98
X:96885037:A:G,T	chrX	96885037	A	G	RPA4	missense_variant	1,0	12.96
3:10032916:A:C,G	chr3	10032916	A	G	FANCD2	missense_variant	0,1	12.95
11:108250795:C:A,T	chr11	108250795	C	T	ATM	missense_variant	0,1	12.93
1:91385620:T:C,G	chr1	91385620	T	C	HFM1	missense_variant	1,0	12.91
5:83310790:G:A,C	chr5	83310790	G	A	XRCC4	missense_variant&splice_region_variant	1,0	12.91
8:30637274:A:C,G,T	chr8	30637274	A	C	GTF2E2	missense_variant&splice_region_variant&NMD_transcript_variant	1,0,0	12.9
2:189863973:T:A,C	chr2	189863973	T	C	PMS1	missense_variant&splice_region_variant	0,1	12.84
1:91385725:T:C,G	chr1	91385725	T	G	HFM1	missense_variant	0,1	12.8
11:65863830:C:T	chr11	65863830	C	T	MUS81	missense_variant	1	12.79
1:202335020:C:G,T	chr1	202335020	C	T	UBE2T	missense_variant	0,1	12.75
17:58734167:C:A,G,T	chr17	58734167	C	G	RAD51C	missense_variant	0,1,0	12.73
18:54294274:A:C,G,T	chr18	54294274	A	G	POLI	missense_variant	0,1,0	12.7
X:77683934:G:A	chrX	77683934	G	A	ATRX	missense_variant	1	12.69
14:103708588:T:C,G	chr14	103708588	T	G	XRCC3	missense_variant	0,1	12.67
15:30904880:G:A,C,T	chr15	30904880	G	A	FAN1	missense_variant	1,0,0	12.66
1:91378084:T:C,G	chr1	91378084	T	C	HFM1	missense_variant	1,0	12.65
18:54294076:G:A,C	chr18	54294076	G	A	POLI	missense_variant	1,0	12.64
14:49654049:G:A	chr14	49654049	G	A	POLE2	missense_variant	1	12.59
3:4313556:G:A,C,T	chr3	4313556	G	A	SETMAR	missense_variant	1,0,0	12.53
15:43432450:T:A,C,G	chr15	43432450	T	C	TP53BP1	missense_variant	0,1,0	12.52
8:47407927:A:C,G	chr8	47407927	A	G	SPIDR	missense_variant	0,1	12.5
17:7673230:T:C	chr17	7673230	T	C	TP53	missense_variant	1	12.48
3:129437202:T:C	chr3	129437202	T	C	MBD4	missense_variant	1	12.45
15:89333731:C:G,T	chr15	89333731	C	T	POLG	missense_variant	0,1	12.44
18:54271372:A:C,G	chr18	54271372	A	G	POLI	missense_variant	0,1	12.34
19:43560932:C:G	chr19	43560932	C	G	XRCC1	missense_variant	1	12.31
13:32340171:T:C,G	chr13	32340171	T	C	BRCA2	missense_variant	1,0	12.24
4:2179459:T:C	chr4	2179459	T	C	POLN	missense_variant	1	12.18
3:121545780:A:C,G,T	chr3	121545780	A	C	POLQ	missense_variant	1,0,0	12.16
2:189863791:G:A,C,T	chr2	189863791	G	A	PMS1	missense_variant	1,0,0	12.13
10:87158059:C:G,T	chr10	87158059	C	T	SHLD2	missense_variant	0,1	12.12
17:61683945:G:A,C,T	chr17	61683945	G	C	BRIP1	missense_variant	0,1,0	12.08
13:32363292:G:A,C,T	chr13	32363292	G	C	BRCA2	missense_variant	0,1,0	12.06
3:10049419:G:A,C,T	chr3	10049419	G	T	FANCD2	missense_variant	0,0,1	12.06
11:67351978:A:C,G	chr11	67351978	A	C	POLD4	missense_variant	1,0	11.95
2:17701894:T:A,C,G	chr2	17701894	T	C	SMC6	missense_variant	0,1,0	11.92
8:47732183:T:A,C,G	chr8	47732183	T	C	SPIDR	missense_variant	0,1,0	11.89
10:87152427:T:C,G	chr10	87152427	T	C	SHLD2	missense_variant	1,0	11.86
2:17759993:T:A,C,G	chr2	17759993	T	C	GEN1	missense_variant	0,1,0	11.82
19:4409299:A:C,G,T	chr19	4409299	A	G	CHAF1A	missense_variant	0,1,0	11.77
1:45329420:C:A,G,T	chr1	45329420	C	G	MUTYH	missense_variant	0,1,0	11.77
8:89971287:A:G	chr8	89971287	A	G	NBN	missense_variant&NMD_transcript_variant	1	11.74
11:125626761:G:A,C,T	chr11	125626761	G	C	CHEK1	missense_variant	0,1,0	11.73
2:219158269:G:C,T	chr2	219158269	G	C	NHEJ1	missense_variant	1,0	11.71
11:22625473:T:A,C	chr11	22625473	T	C	FANCF	missense_variant	0,1	11.68
15:89330175:C:A,G,T	chr15	89330175	C	A	POLG	missense_variant	1,0,0	11.64
11:74634684:C:G,T	chr11	74634684	C	G	POLD3	missense_variant	1,0	11.61
16:3590760:T:A,C,G	chr16	3590760	T	A	SLX4	missense_variant	1,0,0	11.57
11:65861963:A:C,G	chr11	65861963	A	C	MUS81	missense_variant	1,0	11.5
10:87151475:C:A,G,T	chr10	87151475	C	T	SHLD2	missense_variant	0,0,1	11.41
8:31085203:A:C,G,T	chr8	31085203	A	G	WRN	missense_variant	0,1,0	11.41
11:108293404:A:G	chr11	108293404	A	G	ATM	missense_variant	1	11.38
3:142512424:G:A,C,T	chr3	142512424	G	T	ATR	missense_variant	0,0,1	11.31
15:28234077:T:C,G	chr15	28234077	T	C	HERC2	missense_variant	1,0	11.3
3:133601278:T:C,G	chr3	133601278	T	G	TOPBP1	missense_variant	0,1	11.15
3:121488218:G:A,T	chr3	121488218	G	T	POLQ	missense_variant	0,1	11.11
3:121544838:T:A,C,G	chr3	121544838	T	G	POLQ	missense_variant	0,0,1	11.06
X:77682210:T:C,G	chrX	77682210	T	C	ATRX	missense_variant	1,0	11.04
10:101585414:C:T	chr10	101585414	C	T	POLL	missense_variant	1	11.02
16:3589629:T:A,C,G	chr16	3589629	T	C	SLX4	missense_variant	0,1,0	11.02
X:55007394:T:G	chrX	55007394	T	G	APEX2	missense_variant	1	11.01
3:39068775:T:C,G	chr3	39068775	T	G	WDR48	missense_variant&NMD_transcript_variant	0,1	10.99
X:55006575:G:A,T	chrX	55006575	G	A	APEX2	missense_variant	1,0	10.98
3:48463800:C:A,G,T	chr3	48463800	C	T	ATRIP	missense_variant	0,0,1	10.91
13:32337080:C:A,G,T	chr13	32337080	C	T	BRCA2	missense_variant	0,0,1	10.88
9:35078266:A:C,G	chr9	35078266	A	C	FANCG	missense_variant	1,0	10.87
10:97465905:A:G,T	chr10	97465905	A	T	MMS19	missense_variant	0,1	10.85
8:47785280:C:G,T	chr8	47785280	C	T	PRKDC	missense_variant	0,1	10.85
1:91385584:C:G,T	chr1	91385584	C	T	HFM1	missense_variant	0,1	10.83
3:121498526:C:A,G,T	chr3	121498526	C	T	POLQ	missense_variant	0,0,1	10.81
15:48331732:G:A,T	chr15	48331732	G	A	DUT	missense_variant	1,0	10.8
19:43552805:C:T	chr19	43552805	C	T	XRCC1	missense_variant	1	10.8
17:18274975:A:C,G,T	chr17	18274975	A	G	TOP3A	missense_variant	0,1,0	10.76
19:49863696:T:C	chr19	49863696	T	C	PNKP	missense_variant	1	10.74
16:23635728:A:C,G	chr16	23635728	A	C	PALB2	missense_variant	1,0	10.58
13:32339793:T:A,C,G	chr13	32339793	T	C	BRCA2	missense_variant	0,1,0	10.5
19:45413636:T:A,C,G	chr19	45413636	T	C	ERCC1	missense_variant	0,1,0	10.46
5:60924360:A:T	chr5	60924360	A	T	ERCC8	missense_variant&NMD_transcript_variant	1	10.45
10:49470767:C:G,T	chr10	49470767	C	T	ERCC6	missense_variant	0,1	10.36
1:11680540:C:A,G,T	chr1	11680540	C	T	MAD2L2	missense_variant	0,0,1	10.36
4:184694723:A:C,G,T	chr4	184694723	A	G	PRIMPOL	missense_variant	0,1,0	10.31
2:127292631:A:C,G,T	chr2	127292631	A	G	ERCC3	missense_variant&NMD_transcript_variant	0,1,0	10.27
13:32336543:A:G	chr13	32336543	A	G	BRCA2	missense_variant	1	10.25
8:144516109:G:A,C	chr8	144516109	G	A	RECQL4	missense_variant	1,0	10.18
11:18338230:A:C,G,T	chr11	18338230	A	G	GTF2H1	missense_variant	0,1,0	10.18
X:24843642:A:C,G,T	chrX	24843642	A	G	POLA1	missense_variant	0,1,0	10.18
11:108303000:A:G	chr11	108303000	A	G	ATM	missense_variant	1	10.09
8:47817547:G:A,C,T	chr8	47817547	G	C	PRKDC	missense_variant	0,1,0	10.09
3:129437885:C:A,G,T	chr3	129437885	C	T	MBD4	missense_variant	0,0,1	10.05
16:23635556:A:C,G,T	chr16	23635556	A	C	PALB2	missense_variant	1,0,0	10.01
2:151409991:C:G,T	chr2	151409991	C	T	RIF1	missense_variant	0,1	9.998
1:241866723:T:A,C,G	chr1	241866723	T	C	EXO1	missense_variant	0,1,0	9.961
6:30711973:C:G,T	chr6	30711973	C	T	MDC1	missense_variant	0,1	9.923
16:23635080:G:A,C,T	chr16	23635080	G	T	PALB2	missense_variant	0,0,1	9.912
7:44073072:A:C	chr7	44073072	A	C	POLM	missense_variant	1	9.892
6:35460597:G:A,T	chr6	35460597	G	A	FANCE	missense_variant&NMD_transcript_variant	1,0	9.87
17:43094479:T:A,C	chr17	43094479	T	C	BRCA1	missense_variant	0,1	9.843
7:44118845:T:A,C,G	chr7	44118845	T	G	POLD2	missense_variant&NMD_transcript_variant	0,0,1	9.841
4:83421615:T:C,G	chr4	83421615	T	C	HELQ	missense_variant	1,0	9.79
8:47807220:C:G,T	chr8	47807220	C	T	PRKDC	missense_variant	0,1	9.749
15:28196327:G:A	chr15	28196327	G	A	HERC2	missense_variant	1	9.748
2:189854483:A:C,G	chr2	189854483	A	G	PMS1	missense_variant	0,1	9.628
15:30906421:T:A,C,G	chr15	30906421	T	C	FAN1	missense_variant&NMD_transcript_variant	0,1,0	9.554
10:113849370:C:A,G,T	chr10	113849370	C	T	DCLRE1A	missense_variant	0,0,1	9.379
17:18294754:C:T	chr17	18294754	C	T	TOP3A	missense_variant	1	9.346
15:90749845:T:A,C,G	chr15	90749845	T	G	BLM	missense_variant	0,0,1	9.276
10:49470232:T:A,C,G	chr10	49470232	T	C	ERCC6	missense_variant	0,1,0	9.27
3:121489540:C:T	chr3	121489540	C	T	POLQ	missense_variant	1	9.26
3:196472144:G:A	chr3	196472144	G	A	RNF168	missense_variant	1	9.244
15:89294922:A:G	chr15	89294922	A	G	FANCI	missense_variant	1	9.233
8:144516298:T:A,C,G	chr8	144516298	T	G	RECQL4	missense_variant	0,0,1	9.212
15:90749641:A:G,T	chr15	90749641	A	G	BLM	missense_variant	1,0	9.2
6:145955258:T:C	chr6	145955258	T	C	SHPRH	missense_variant	1	9.188
19:50402503:G:A,C,T	chr19	50402503	G	C	POLD1	missense_variant	0,1,0	9.179
15:43432571:G:A,C,T	chr15	43432571	G	A	TP53BP1	missense_variant	1,0,0	9.174
17:50375756:T:A,C,G	chr17	50375756	T	G	EME1	missense_variant	0,0,1	9.173
10:49470328:T:A,C,G	chr10	49470328	T	C	ERCC6	missense_variant	0,1,0	9.147
13:32336344:T:A,C,G	chr13	32336344	T	G	BRCA2	missense_variant	0,0,1	9.131
13:32339141:A:C,G,T	chr13	32339141	A	G	BRCA2	missense_variant	0,1,0	9.128
X:153444791:C:G,T	chrX	153444791	C	T	TREX2	missense_variant	0,1	9.041
10:87152048:T:A,C,G	chr10	87152048	T	C	SHLD2	missense_variant	0,1,0	9.038
10:68430517:G:A,T	chr10	68430517	G	T	DNA2	missense_variant	0,1	9.008
2:151464981:A:C,G	chr2	151464981	A	G	RIF1	missense_variant	0,1	8.986
10:87151794:T:A,C,G	chr10	87151794	T	C	SHLD2	missense_variant	0,1,0	8.984
13:32337762:T:A,C,G	chr13	32337762	T	G	BRCA2	missense_variant	0,0,1	8.97
1:91262586:A:G	chr1	91262586	A	G	HFM1	missense_variant	1	8.968
7:47965430:T:A,C,G	chr7	47965430	T	G	HUS1	missense_variant	0,0,1	8.959
7:44117600:C:A,G,T	chr7	44117600	C	T	POLD2	missense_variant&NMD_transcript_variant	0,0,1	8.943
13:102875812:A:C,G,T	chr13	102875812	A	C	ERCC5	missense_variant	1,0,0	8.933
10:101587286:A:C,G	chr10	101587286	A	G	POLL	missense_variant	0,1	8.925
15:89324203:C:G,T	chr15	89324203	C	T	POLG	missense_variant&NMD_transcript_variant	0,1	8.903
16:2047722:T:C,G	chr16	2047722	T	G	NTHL1	missense_variant	0,1	8.842
15:30906468:C:A,G,T	chr15	30906468	C	T	FAN1	missense_variant	0,0,1	8.816
3:14173028:G:A,C,T	chr3	14173028	G	T	XPC	missense_variant	0,0,1	8.8
1:46272469:C:T	chr1	46272469	C	T	RAD54L	missense_variant&NMD_transcript_variant	1	8.754
17:81551067:G:A,C,T	chr17	81551067	G	C	FAAP100	missense_variant	0,1,0	8.718
17:43091723:A:C,G,T	chr17	43091723	A	G	BRCA1	missense_variant	0,1,0	8.701
10:68465802:G:A,T	chr10	68465802	G	T	DNA2	missense_variant	0,1	8.662
8:94407554:C:A,G,T	chr8	94407554	C	A	RAD54B	missense_variant	1,0,0	8.605
X:24717449:T:A,C	chrX	24717449	T	C	POLA1	missense_variant	0,1	8.589
8:47284029:C:T	chr8	47284029	C	T	SPIDR	missense_variant&splice_region_variant	1	8.573
10:68437138:T:A,C	chr10	68437138	T	C	DNA2	missense_variant	0,1	8.545
2:151464993:G:A,C,T	chr2	151464993	G	A	RIF1	missense_variant	1,0,0	8.502
5:75596936:C:A,G,T	chr5	75596936	C	T	POLK	missense_variant	0,0,1	8.496
19:48151315:A:G,T	chr19	48151315	A	G	LIG1	missense_variant	1,0	8.414
15:40701906:C:T	chr15	40701906	C	T	RAD51	missense_variant	1	8.341
3:51945899:C:A,T	chr3	51945899	C	T	PARP3	missense_variant	0,1	8.306
20:5863321:T:A,C,G	chr20	5863321	T	C	SHLD1	missense_variant	0,1,0	8.297
19:49862720:T:C,G	chr19	49862720	T	C	PNKP	missense_variant	1,0	8.296
8:31083736:A:C,G,T	chr8	31083736	A	G	WRN	missense_variant	0,1,0	8.261
15:30905370:T:A,C,G	chr15	30905370	T	G	FAN1	missense_variant	0,0,1	8.165
20:5863363:A:C,G	chr20	5863363	A	C	SHLD1	missense_variant	1,0	8.139
15:89326941:C:A,G,T	chr15	89326941	C	T	POLG	missense_variant	0,0,1	8.091
2:214781363:T:A,C	chr2	214781363	T	C	BARD1	missense_variant	0,1	8.063
8:47440344:C:A,T	chr8	47440344	C	T	SPIDR	missense_variant	0,1	8.024
9:84000997:C:A,G	chr9	84000997	C	G	RMI1	missense_variant	0,1	8.019
3:121488133:C:A,G,T	chr3	121488133	C	T	POLQ	missense_variant	0,0,1	8.002
X:14865098:T:C,G	chrX	14865098	T	C	FANCB	missense_variant	1,0	7.955
8:47889092:T:A,C,G	chr8	47889092	T	C	PRKDC	missense_variant	0,1,0	7.954
6:30712879:C:G,T	chr6	30712879	C	T	MDC1	missense_variant	0,1	7.937
14:75046661:C:A,G,T	chr14	75046661	C	T	MLH3	missense_variant	0,0,1	7.934
18:54293890:G:A,C,T	chr18	54293890	G	A	POLI	missense_variant	1,0,0	7.78
12:109092680:C:A,G,T	chr12	109092680	C	T	ALKBH2	missense_variant	0,0,1	7.777
13:32339057:A:C,G	chr13	32339057	A	C	BRCA2	missense_variant	1,0	7.755
17:81550595:T:A,C,G	chr17	81550595	T	A	FAAP100	missense_variant	1,0,0	7.744
16:89805315:C:A,G,T	chr16	89805315	C	T	FANCA	missense_variant	0,0,1	7.722
17:7673224:A:G	chr17	7673224	A	G	TP53	missense_variant	1	7.691
10:14908786:A:C,G,T	chr10	14908786	A	C	DCLRE1C	missense_variant	1,0,0	7.687
10:101585407:A:G,T	chr10	101585407	A	T	POLL	missense_variant	0,1	7.679
4:2497074:C:G,T	chr4	2497074	C	G	RNF4	missense_variant	1,0	7.677
4:2208180:A:C,G	chr4	2208180	A	G	POLN	missense_variant	0,1	7.493
3:121487631:T:A,C	chr3	121487631	T	C	POLQ	missense_variant	0,1	7.467
11:65865303:T:A,C,G	chr11	65865303	T	G	MUS81	missense_variant	0,0,1	7.414
6:111374534:A:G	chr6	111374534	A	G	REV3L	missense_variant	1	7.406
17:43092833:T:A,C,G	chr17	43092833	T	C	BRCA1	missense_variant	0,1,0	7.406
8:47735468:G:A,C	chr8	47735468	G	A	SPIDR	missense_variant	1,0	7.365
6:145955215:T:C,G	chr6	145955215	T	C	SHPRH	missense_variant	1,0	7.36
1:91394251:A:C,G,T	chr1	91394251	A	C	HFM1	missense_variant	1,0,0	7.336
1:91394240:T:A,C,G	chr1	91394240	T	A	HFM1	missense_variant	1,0,0	7.255
3:4313569:A:C,G,T	chr3	4313569	A	C	SETMAR	missense_variant	1,0,0	7.246
15:89333544:G:A	chr15	89333544	G	A	POLG	missense_variant	1	7.193
19:48151271:C:G,T	chr19	48151271	C	T	LIG1	missense_variant	0,1	7.179
15:90761253:C:G,T	chr15	90761253	C	G	BLM	missense_variant&splice_region_variant	1,0	7.175
17:61739390:C:A,G,T	chr17	61739390	C	G	BRIP1	missense_variant	0,1,0	7.136
6:43597742:G:A,C,T	chr6	43597742	G	T	POLH	missense_variant	0,0,1	7.131
2:99439198:T:A,C,G	chr2	99439198	T	G	REV1	missense_variant	0,0,1	7.126
8:89970417:T:A,C,G	chr8	89970417	T	G	NBN	missense_variant	0,0,1	7.113
4:184694220:C:A,G,T	chr4	184694220	C	G	PRIMPOL	missense_variant	0,1,0	7.091
12:93410947:C:A,G,T	chr12	93410947	C	T	UBE2N	missense_variant	0,0,1	7.082
19:45419433:T:A,C,G	chr19	45419433	T	G	ERCC1	missense_variant&NMD_transcript_variant	0,0,1	7.059
6:43614046:T:C,G	chr6	43614046	T	G	POLH	missense_variant	0,1	7.031
13:32340110:A:C,G	chr13	32340110	A	G	BRCA2	missense_variant	0,1	7.024
10:49470259:T:C,G	chr10	49470259	T	C	ERCC6	missense_variant	1,0	7.003
7:44115021:C:A,G,T	chr7	44115021	C	T	POLD2	missense_variant	0,0,1	6.993
15:90809226:G:A	chr15	90809226	G	A	BLM	missense_variant	1	6.979
8:22109233:C:A,G,T	chr8	22109233	C	T	NUDT18	missense_variant	0,0,1	6.887
6:111367481:G:A,C,T	chr6	111367481	G	T	REV3L	missense_variant	0,0,1	6.843
15:90749943:G:A,C,T	chr15	90749943	G	T	BLM	missense_variant	0,0,1	6.814
3:133638129:A:C,G,T	chr3	133638129	A	C	TOPBP1	missense_variant	1,0,0	6.711
14:45181698:T:C,G	chr14	45181698	T	C	FANCM	missense_variant	1,0	6.642
1:113911996:A:C,G	chr1	113911996	A	C	DCLRE1B	missense_variant	1,0	6.575
6:30716913:T:A,C,G	chr6	30716913	T	A	MDC1	missense_variant	1,0,0	6.574
6:111367537:C:G,T	chr6	111367537	C	T	REV3L	missense_variant	0,1	6.545
4:2213067:T:A,C	chr4	2213067	T	C	POLN	missense_variant	0,1	6.498
2:47798945:C:A,G,T	chr2	47798945	C	T	MSH6	missense_variant	0,0,1	6.479
7:44122064:C:G,T	chr7	44122064	C	T	POLD2	missense_variant	0,1	6.479
X:24714570:A:C,G,T	chrX	24714570	A	T	POLA1	missense_variant&NMD_transcript_variant	0,0,1	6.423
7:5987590:A:C,G,T	chr7	5987590	A	G	PMS2	missense_variant	0,1,0	6.371
2:17713534:T:C,G	chr2	17713534	T	C	SMC6	missense_variant	1,0	6.353
8:144512503:T:C,G	chr8	144512503	T	C	RECQL4	missense_variant	1,0	6.341
3:48463876:A:C,G,T	chr3	48463876	A	G	ATRIP	missense_variant	0,1,0	6.341
17:35918360:C:A	chr17	35918360	C	A	RDM1	missense_variant	1	6.318
17:75650672:T:A,C	chr17	75650672	T	C	RECQL5	missense_variant	0,1	6.306
3:8941678:C:A,G,T	chr3	8941678	C	T	RAD18	missense_variant	0,0,1	6.3
4:184672349:T:A,C,G	chr4	184672349	T	C	PRIMPOL	missense_variant	0,1,0	6.26
2:58160086:A:C,G,T	chr2	58160086	A	G	FANCL	missense_variant	0,1,0	6.209
20:5863170:C:A,G,T	chr20	5863170	C	G	SHLD1	missense_variant	0,1,0	6.179
16:23629933:C:G,T	chr16	23629933	C	T	PALB2	missense_variant	0,1	6.178
13:102862368:G:A,C	chr13	102862368	G	A	ERCC5	missense_variant	1,0	6.125
17:43094818:T:A,C,G	chr17	43094818	T	C	BRCA1	missense_variant	0,1,0	6.108
13:32398213:A:C,G,T	chr13	32398213	A	G	BRCA2	missense_variant	0,1,0	6.107
1:45329371:G:A	chr1	45329371	G	A	MUTYH	missense_variant	1	5.967
7:44115038:A:C	chr7	44115038	A	C	POLD2	missense_variant	1	5.961
1:91401041:C:A,G,T	chr1	91401041	C	T	HFM1	missense_variant	0,0,1	5.941
3:196503116:T:A,C	chr3	196503116	T	C	RNF168	missense_variant	0,1	5.937
2:99479892:A:G,T	chr2	99479892	A	G	REV1	missense_variant	1,0	5.906
6:37368427:T:A,C,G	chr6	37368427	T	A	RNF8	missense_variant&NMD_transcript_variant	1,0,0	5.897
3:4313267:T:A,C,G	chr3	4313267	T	G	SETMAR	missense_variant	0,0,1	5.873
3:9757234:T:C,G	chr3	9757234	T	C	OGG1	missense_variant	1,0	5.816
8:89942832:A:C,G	chr8	89942832	A	G	NBN	missense_variant	0,1	5.756
7:44118843:G:A,C,T	chr7	44118843	G	A	POLD2	missense_variant&NMD_transcript_variant	1,0,0	5.713
17:81550347:G:A,C,T	chr17	81550347	G	A	FAAP100	missense_variant	1,0,0	5.674
8:31058521:G:A,C,T	chr8	31058521	G	A	WRN	missense_variant	1,0,0	5.668
9:35076517:G:A,T	chr9	35076517	G	T	FANCG	missense_variant	0,1	5.659
8:31141567:C:A,G,T	chr8	31141567	C	G	WRN	missense_variant	0,1,0	5.65
3:14153937:C:T	chr3	14153937	C	T	XPC	missense_variant	1	5.612
13:32338203:T:A,C	chr13	32338203	T	C	BRCA2	missense_variant	0,1	5.573
15:89319375:T:C,G	chr15	89319375	T	G	POLG	missense_variant	0,1	5.545
13:32398678:T:A,C,G	chr13	32398678	T	A	BRCA2	missense_variant	1,0,0	5.434
6:145943495:G:A,C,T	chr6	145943495	G	A	SHPRH	missense_variant	1,0,0	5.385
15:90777815:A:T	chr15	90777815	A	T	BLM	missense_variant	1	5.355
10:68415016:G:A,C,T	chr10	68415016	G	A	DNA2	missense_variant	1,0,0	5.276
1:75797077:A:C,G,T	chr1	75797077	A	G	MSH4	missense_variant	0,1,0	5.216
17:18278088:G:A,C,T	chr17	18278088	G	A	TOP3A	missense_variant	1,0,0	5.16
2:17780939:A:C,G	chr2	17780939	A	G	GEN1	missense_variant	0,1	5.15
10:49475442:A:C,G,T	chr10	49475442	A	G	ERCC6	missense_variant&NMD_transcript_variant	0,1,0	5.141
1:91394269:T:A,C,G	chr1	91394269	T	A	HFM1	missense_variant	1,0,0	5.139
2:17713543:A:C,G,T	chr2	17713543	A	G	SMC6	missense_variant	0,1,0	5.074
11:47216275:A:G,T	chr11	47216275	A	G	DDB2	missense_variant&NMD_transcript_variant	1,0	5.014
15:90777826:C:T	chr15	90777826	C	T	BLM	missense_variant	1	4.993
7:44115001:G:A,C,T	chr7	44115001	G	T	POLD2	missense_variant	0,0,1	4.935
15:30926710:A:G	chr15	30926710	A	G	FAN1	missense_variant	1	4.882
1:226383102:C:A,G,T	chr1	226383102	C	A	PARP1	missense_variant	1,0,0	4.861
1:2193721:G:A,C,T	chr1	2193721	G	C	FAAP20	missense_variant	0,1,0	4.808
16:3596360:G:A,C,T	chr16	3596360	G	A	SLX4	missense_variant	1,0,0	4.692
6:30713242:A:C,G,T	chr6	30713242	A	T	MDC1	missense_variant	0,0,1	4.626
10:87156718:T:A,G	chr10	87156718	T	G	SHLD2	missense_variant	0,1	4.585
11:67397221:T:A,C,G	chr11	67397221	T	C	RAD9A	missense_variant	0,1,0	4.578
3:129436809:C:A,G,T	chr3	129436809	C	A	MBD4	missense_variant	1,0,0	4.528
3:121488151:T:A,C,G	chr3	121488151	T	C	POLQ	missense_variant	0,1,0	4.514
15:90777881:T:G	chr15	90777881	T	G	BLM	missense_variant	1	4.484
2:17713564:G:A,C,T	chr2	17713564	G	A	SMC6	missense_variant	1,0,0	4.399
19:4409239:T:A,C,G	chr19	4409239	T	C	CHAF1A	missense_variant	0,1,0	4.347
4:184678323:T:C	chr4	184678323	T	C	PRIMPOL	missense_variant	1	4.319
4:1356494:G:A,C,T	chr4	1356494	G	T	UVSSA	missense_variant	0,0,1	4.265
7:44115203:C:A	chr7	44115203	C	A	POLD2	missense_variant	1	4.229
10:113849117:G:A,C,T	chr10	113849117	G	C	DCLRE1A	missense_variant	0,1,0	4.209
9:35079178:G:A	chr9	35079178	G	A	FANCG	missense_variant	1	4.187
9:84002030:T:A,C,G	chr9	84002030	T	A	RMI1	missense_variant	1,0,0	4.179
16:89811026:C:A,G	chr16	89811026	C	G	FANCA	missense_variant	0,1	4.143
17:35007239:T:A,C,G	chr17	35007239	T	C	LIG3	missense_variant	0,1,0	4.128
17:43071091:G:A,C,T	chr17	43071091	G	T	BRCA1	missense_variant	0,0,1	4.088
3:196503164:G:A,C,T	chr3	196503164	G	A	RNF168	missense_variant	1,0,0	4.062
10:14925179:G:A,C,T	chr10	14925179	G	T	DCLRE1C	missense_variant	0,0,1	3.991
13:32337905:G:A,C,T	chr13	32337905	G	A	BRCA2	missense_variant	1,0,0	3.976
X:24717389:T:A,C,G	chrX	24717389	T	C	POLA1	missense_variant	0,1,0	3.973
14:67885913:C:A,G,T	chr14	67885913	C	G	RAD51B	missense_variant	0,1,0	3.968
4:1354750:A:G,T	chr4	1354750	A	G	UVSSA	missense_variant	1,0	3.967
1:91385656:C:G,T	chr1	91385656	C	T	HFM1	missense_variant	0,1	3.94
7:44118841:C:A,G,T	chr7	44118841	C	G	POLD2	missense_variant&NMD_transcript_variant	0,1,0	3.901
2:58223552:T:C,G	chr2	58223552	T	C	FANCL	missense_variant&NMD_transcript_variant	1,0	3.869
8:47774336:C:A,G,T	chr8	47774336	C	G	PRKDC	missense_variant	0,1,0	3.858
3:196472471:C:A,T	chr3	196472471	C	T	RNF168	missense_variant	0,1	3.856
17:50379178:C:A,G,T	chr17	50379178	C	G	EME1	missense_variant	0,1,0	3.844
20:5863200:G:A,T	chr20	5863200	G	T	SHLD1	missense_variant	0,1	3.589
17:80419626:C:A,T	chr17	80419626	C	A	ENDOV	missense_variant	1,0	3.482
13:32332988:T:C,G	chr13	32332988	T	G	BRCA2	missense_variant	0,1	3.441
8:47729091:A:T	chr8	47729091	A	T	SPIDR	missense_variant	1	3.317
15:90777814:G:A	chr15	90777814	G	A	BLM	missense_variant	1	3.306
6:30712320:T:A,C,G	chr6	30712320	T	C	MDC1	missense_variant	0,1,0	3.171
4:83453510:G:A,C,T	chr4	83453510	G	C	HELQ	missense_variant	0,1,0	3.158
10:87151523:A:C,G	chr10	87151523	A	C	SHLD2	missense_variant	1,0	2.94
5:65629964:A:C,G,T	chr5	65629964	A	G	SHLD3	missense_variant	0,1,0	2.7
10:49470523:C:G,T	chr10	49470523	C	T	ERCC6	missense_variant	0,1	2.644
8:31173069:G:A,C,T	chr8	31173069	G	A	WRN	missense_variant	1,0,0	2.587
2:17781584:T:C,G	chr2	17781584	T	C	GEN1	missense_variant	1,0	2.549
6:111376197:A:C,G,T	chr6	111376197	A	G	REV3L	missense_variant	0,1,0	2.526
10:101584581:C:A,G,T	chr10	101584581	C	A	POLL	missense_variant	1,0,0	2.143
18:22993116:C:A,G,T	chr18	22993116	C	T	RBBP8	missense_variant	0,0,1	2.111
13:32338563:C:A,G,T	chr13	32338563	C	A	BRCA2	missense_variant	1,0,0	2.089
8:144512940:G:A,C,T	chr8	144512940	G	T	RECQL4	missense_variant	0,0,1	2.04
17:81547465:C:A,G,T	chr17	81547465	C	A	FAAP100	missense_variant	1,0,0	1.962
22:28730530:A:G	chr22	28730530	A	G	CHEK2	missense_variant	1	1.959
5:83210688:T:A,C,G	chr5	83210688	T	A	XRCC4	missense_variant	1,0,0	1.908
16:3590379:T:C,G	chr16	3590379	T	G	SLX4	missense_variant	0,1	1.893
15:30926711:G:C	chr15	30926711	G	C	FAN1	missense_variant	1	1.861
8:144513476:A:C,G,T	chr8	144513476	A	C	RECQL4	missense_variant	1,0,0	1.689
17:75628439:T:C,G	chr17	75628439	T	C	RECQL5	missense_variant	1,0	1.63
7:44115135:T:A,C,G	chr7	44115135	T	C	POLD2	missense_variant	0,1,0	1.539
16:23635387:A:C,G,T	chr16	23635387	A	C	PALB2	missense_variant	1,0,0	1.531
13:32339729:T:A,C,G	chr13	32339729	T	C	BRCA2	missense_variant	0,1,0	1.519
1:226379975:C:A,G,T	chr1	226379975	C	G	PARP1	missense_variant	0,1,0	1.501
5:75596750:A:C,G,T	chr5	75596750	A	T	POLK	missense_variant	0,0,1	1.477
3:129436892:C:A,G,T	chr3	129436892	C	T	MBD4	missense_variant	0,0,1	1.474
1:231352741:C:A,G,T	chr1	231352741	C	G	SPRTN	missense_variant	0,1,0	1.464
X:14845051:T:A,C	chrX	14845051	T	C	FANCB	missense_variant	0,1	1.456
3:9757270:C:A,G,T	chr3	9757270	C	T	OGG1	missense_variant	0,0,1	1.417
12:54181593:A:C,G,T	chr12	54181593	A	T	SMUG1	missense_variant	0,0,1	1.405
3:121489201:T:A,C	chr3	121489201	T	C	POLQ	missense_variant	0,1	1.362
4:1356063:C:A,G,T	chr4	1356063	C	T	UVSSA	missense_variant	0,0,1	1.268
4:1353188:C:A,G,T	chr4	1353188	C	T	UVSSA	missense_variant	0,0,1	1.235
6:145951860:A:C,G,T	chr6	145951860	A	G	SHPRH	missense_variant&NMD_transcript_variant	0,1,0	1.228
15:90777866:C:G	chr15	90777866	C	G	BLM	missense_variant	1	1.223
8:94458394:G:A,C,T	chr8	94458394	G	C	RAD54B	missense_variant	0,1,0	1.173
13:102875674:T:A,C,G	chr13	102875674	T	G	ERCC5	missense_variant	0,0,1	1.149
10:101584482:T:A,C,G	chr10	101584482	T	C	POLL	missense_variant	0,1,0	1.051
13:32336793:T:A,C,G	chr13	32336793	T	C	BRCA2	missense_variant	0,1,0	0.868
5:80679044:G:A,C,T	chr5	80679044	G	A	MSH3	missense_variant	1,0,0	0.867
10:87151778:C:A,G,T	chr10	87151778	C	T	SHLD2	missense_variant	0,0,1	0.727
17:8144640:C:A,G,T	chr17	8144640	C	T	PER1	missense_variant	0,0,1	0.714
1:91394281:A:G,T	chr1	91394281	A	T	HFM1	missense_variant	0,1	0.712
14:75047873:C:T	chr14	75047873	C	T	MLH3	missense_variant	1	0.622
2:151464741:C:A,G,T	chr2	151464741	C	T	RIF1	missense_variant	0,0,1	0.568
16:3583317:G:A,C,T	chr16	3583317	G	T	SLX4	missense_variant	0,0,1	0.558
2:17772745:A:C,G	chr2	17772745	A	G	GEN1	missense_variant	0,1	0.493
3:121488765:T:A,C,G	chr3	121488765	T	C	POLQ	missense_variant	0,1,0	0.464
16:1775954:A:G,T	chr16	1775954	A	G	EME2	missense_variant	1,0	0.433
13:102862707:A:C,G	chr13	102862707	A	G	ERCC5	missense_variant	0,1	0.35
2:216122124:T:C	chr2	216122124	T	C	XRCC5	missense_variant	1	0.346
14:45189169:C:A,G,T	chr14	45189169	C	A	FANCM	missense_variant	1,0,0	0.3
4:2208025:T:A,C,G	chr4	2208025	T	A	POLN	missense_variant	1,0,0	0.265
17:35007217:A:C,G	chr17	35007217	A	G	LIG3	missense_variant	0,1	0.173
10:49524370:G:A,C,T	chr10	49524370	G	C	ERCC6	missense_variant	0,1,0	0.144
16:3590699:G:A,C,T	chr16	3590699	G	T	SLX4	missense_variant	0,0,1	0.144
2:151464490:G:A,C	chr2	151464490	G	A	RIF1	missense_variant	1,0	0.109
17:7676263:G:A,C,T	chr17	7676263	G	A	TP53	missense_variant	1,0,0	0.105
17:75629776:A:C,G,T	chr17	75629776	A	G	RECQL5	missense_variant	0,1,0	0.065
14:45170601:G:A,C,T	chr14	45170601	G	A	FANCM	missense_variant	1,0,0	0.061
13:32398684:A:C,G	chr13	32398684	A	G	BRCA2	missense_variant	0,1	0.002
