# Supplementary material for: Unprecedented female mutation bias in the aye-aye, a highly unusual lemur from Madagascar
Source: PLoS Biol. 2025 Feb 7;23(2):e3003015. doi: 10.1371/journal.pbio.3003015 (PMC11819580; doi:10.1371/journal.pbio.3003015)
Supplement: S7 Table — List of all predicted deleterious substitutions in candidate genes unique to lemuriforms. (CSV) [file pbio.3003015.s016.csv]

ID	Chromosome	Position	Ref allele	Alt allele	Gene symbol	Consequence	AC	CADD PHRED	Avahi_laniger	Avahi_peyrierasi	Cheirogaleus_major	Cheirogaleus_medius	Daubentonia_madagascariensis	Eulemur_albifrons	Eulemur_collaris	Eulemur_coronatus	Eulemur_flavifrons	Eulemur_fulvus	Eulemur_macaco	Eulemur_mongoz	Eulemur_rubriventer	Eulemur_rufus	Eulemur_sanfordi	Hapalemur_alaotrensis	Hapalemur_gilberti	Hapalemur_griseus	Hapalemur_meridionalis	Hapalemur_occidentalis	Indri_indri	Lemur_catta	Lepilemur_ankaranensis	Lepilemur_dorsalis	Lepilemur_ruficaudatus	Lepilemur_septentrionalis	Microcebus_murinus	Mirza_zaza	Prolemur_simus	Propithecus_coquerelli	Propithecus_coronatus	Propithecus_diadema	Propithecus_edwardsi	Propithecus_perrieri	Propithecus_tattersalli	Propithecus_verreauxi	Varecia_rubra	Varecia_variegata	number of species
12:132657914:C:T	chr12	132657914	C	T	POLE	missense_variant	3	29.3	1	1	0	0	1	0	0	0	0	0	0	0	0	0	0	0	0	0	0	0	0	0	0	0	0	0	0	0	0	0	0	0	0	0	0	0	0	0	3
16:89805282:G:C,T	chr16	89805282	G	T	FANCA	missense_variant&splice_region_variant	2,0	28.2	0	0	0	0	1	0	0	0	0	0	0	0	0	0	0	0	0	0	0	0	0	0	0	0	1	0	0	0	0	0	0	0	0	0	0	0	0	0	2
12:21473617:G:A,T	chr12	21473617	G	T	RECQL	missense_variant	5,0	27.8	0	0	0	0	1	0	0	0	0	0	0	0	0	0	0	0	0	0	0	0	0	0	1	1	1	1	0	0	0	0	0	0	0	0	0	0	0	0	5
3:149039180:T:C	chr3	149039180	T	C	HLTF	missense_variant	38	27.3	1	1	1	1	1	1	1	1	1	1	1	1	1	1	1	1	1	1	1	1	1	1	1	1	1	1	1	1	1	1	1	1	1	1	1	1	1	1	38
1:155263982:G:T	chr1	155263982	G	T	CLK2	missense_variant	38	26.7	1	1	1	1	1	1	1	1	1	1	1	1	1	1	1	1	1	1	1	1	1	1	1	1	1	1	1	1	1	1	1	1	1	1	1	1	1	1	38
15:89305241:A:G	chr15	89305241	A	G	FANCI	missense_variant&splice_region_variant	34	26.5	1	1	1	1	1	1	1	1	1	1	1	1	1	1	1	1	1	1	1	1	1	1	0	0	0	0	1	1	1	1	1	1	1	1	1	1	1	1	34
18:54284000:A:C,G,T	chr18	54284000	A	T	POLI	missense_variant	0,0,38	26.4	3	3	3	3	3	3	3	3	3	3	3	3	3	3	3	3	3	3	3	3	3	3	3	3	3	3	3	3	3	3	3	3	3	3	3	3	3	3	38
15:28111927:G:A	chr15	28111927	G	A	HERC2	missense_variant	38	26.1	1	1	1	1	1	1	1	1	1	1	1	1	1	1	1	1	1	1	1	1	1	1	1	1	1	1	1	1	1	1	1	1	1	1	1	1	1	1	38
8:47902786:C:T	chr8	47902786	C	T	PRKDC	missense_variant	2	26	0	0	0	0	1	0	0	0	0	0	0	0	0	0	0	0	0	0	0	0	0	0	0	0	0	0	0	0	0	0	0	0	0	0	1	0	0	0	2
3:149084717:C:A,T	chr3	149084717	C	A	HLTF	missense_variant	37,0	25.8	1	1	1	1	1	1	1	1	1	1	1	1	1	1	1	1	1	1	1	1	1	1	1	1	1	1	1	1	1	.	1	1	1	1	1	1	1	1	37
19:4422783:A:G	chr19	4422783	A	G	CHAF1A	missense_variant	13	25.7	0	0	0	0	1	1	1	1	1	1	1	1	1	1	1	0	0	0	0	0	.	.	0	0	0	0	0	0	0	0	0	0	0	0	0	0	1	1	13
10:68470027:A:G,T	chr10	68470027	A	G	DNA2	missense_variant	31,0	25.7	1	1	1	1	1	1	1	1	1	1	1	1	1	1	1	.	.	.	.	.	1	.	1	1	1	1	1	1	.	1	1	1	1	1	1	1	1	1	31
5:83258563:G:A,T	chr5	83258563	G	T	XRCC4	missense_variant	0,37	25.7	2	2	2	2	2	2	2	2	2	2	2	2	2	2	2	2	2	2	2	2	2	2	2	2	2	2	2	2	2	2	2	2	2	0	2	2	2	2	37
3:37008862:A:C	chr3	37008862	A	C	MLH1	missense_variant	38	25.7	1	1	1	1	1	1	1	1	1	1	1	1	1	1	1	1	1	1	1	1	1	1	1	1	1	1	1	1	1	1	1	1	1	1	1	1	1	1	38
2:151455147:A:G,T	chr2	151455147	A	G	RIF1	missense_variant	31,0	25.4	1	1	1	1	1	1	1	1	1	1	1	1	1	1	1	1	1	1	1	1	1	1	1	1	1	1	1	1	1	0	0	0	0	0	0	0	1	1	31
8:31141550:G:A,C	chr8	31141550	G	A	WRN	missense_variant	38,0	25.4	1	1	1	1	1	1	1	1	1	1	1	1	1	1	1	1	1	1	1	1	1	1	1	1	1	1	1	1	1	1	1	1	1	1	1	1	1	1	38
2:216119138:A:G	chr2	216119138	A	G	XRCC5	missense_variant	33	25.3	1	1	0	0	1	1	1	1	1	1	1	1	1	1	1	1	1	1	1	1	0	1	1	1	1	1	0	0	1	1	1	1	1	1	1	1	1	1	33
3:142466338:C:T	chr3	142466338	C	T	ATR	missense_variant	28	25	0	0	1	1	1	1	1	1	1	1	1	1	1	1	1	1	1	1	1	1	0	1	1	1	1	1	1	1	1	0	0	0	0	0	0	0	1	1	28
5:75596403:A:C,G	chr5	75596403	A	C	POLK	missense_variant	38,0	25	1	1	1	1	1	1	1	1	1	1	1	1	1	1	1	1	1	1	1	1	1	1	1	1	1	1	1	1	1	1	1	1	1	1	1	1	1	1	38
17:8149467:G:A	chr17	8149467	G	A	PER1	missense_variant	38	24.8	1	1	1	1	1	1	1	1	1	1	1	1	1	1	1	1	1	1	1	1	1	1	1	1	1	1	1	1	1	1	1	1	1	1	1	1	1	1	38
3:149086323:A:G,T	chr3	149086323	A	T	HLTF	missense_variant	0,38	24.8	2	2	2	2	2	2	2	2	2	2	2	2	2	2	2	2	2	2	2	2	2	2	2	2	2	2	2	2	2	2	2	2	2	2	2	2	2	2	38
8:47729045:A:C	chr8	47729045	A	C	SPIDR	missense_variant&splice_region_variant	2	24.7	0	0	0	0	1	0	0	0	0	0	0	1	0	0	0	0	0	0	0	0	0	0	0	0	0	0	0	0	0	0	0	0	0	0	0	0	0	0	2
3:51944846:G:A,C	chr3	51944846	G	C	PARP3	missense_variant	4,0	24.7	0	0	0	0	1	0	0	0	0	0	0	0	0	0	0	0	0	0	0	0	0	0	0	0	0	0	0	0	0	0	0	1	1	1	0	0	0	0	4
16:89749883:T:A,C,G	chr16	89749883	T	G	FANCA	missense_variant	0,6,0	24.7	0	0	0	0	2	0	0	0	0	0	0	0	0	0	0	2	2	2	2	2	0	0	0	0	0	0	0	0	0	0	0	0	0	0	0	0	0	0	6
16:2040160:C:A,T	chr16	2040160	C	T	NTHL1	missense_variant	0,2	24.4	0	0	0	0	2	0	0	0	0	0	0	0	0	0	0	0	0	0	0	0	0	0	0	0	0	0	0	0	0	0	0	0	0	0	0	2	0	0	2
2:17780627:A:C,G,T	chr2	17780627	A	C	GEN1	missense_variant	26,0,11	24.4	1	1	1	1	1	3	3	.	3	3	3	3	3	3	3	1	1	1	1	1	1	1	1	1	1	1	1	1	1	1	1	1	1	1	1	1	3	3	26
2:216132379:G:A,T	chr2	216132379	G	A	XRCC5	missense_variant	36,0	24.4	1	1	1	1	1	1	1	1	1	1	1	1	1	1	1	1	1	1	1	1	1	1	1	1	1	1	1	1	1	1	1	1	1	1	1	1	0	0	36
2:151410442:A:G	chr2	151410442	A	G	RIF1	missense_variant	38	24.4	1	1	1	1	1	1	1	1	1	1	1	1	1	1	1	1	1	1	1	1	1	1	1	1	1	1	1	1	1	1	1	1	1	1	1	1	1	1	38
17:80425552:A:G	chr17	80425552	A	G	ENDOV	missense_variant	36	24.2	1	1	1	.	1	1	1	1	1	1	1	1	1	1	1	1	1	1	1	1	0	1	1	1	1	1	1	1	1	1	1	1	1	1	1	1	1	1	36
11:61796004:G:C	chr11	61796004	G	C	FEN1	missense_variant	38	24.2	1	1	1	1	1	1	1	1	1	1	1	1	1	1	1	1	1	1	1	1	1	1	1	1	1	1	1	1	1	1	1	1	1	1	1	1	1	1	38
6:35456334:A:C,G,T	chr6	35456334	A	T	FANCE	missense_variant	0,19,19	24.1	3	3	3	3	3	2	2	2	2	2	2	2	2	2	2	2	2	2	2	2	3	2	3	3	3	3	3	3	2	3	3	3	3	3	3	3	2	2	19
2:17778010:A:G	chr2	17778010	A	G	GEN1	missense_variant	37	24.1	1	1	1	1	1	1	1	1	1	1	1	1	1	1	1	1	1	1	1	1	1	1	1	1	1	1	1	1	1	.	1	1	1	1	1	1	1	1	37
6:30713034:A:C,G,T	chr6	30713034	A	C	MDC1	missense_variant	25,9,4	24	1	1	1	1	1	2	2	2	2	2	2	2	1	2	2	1	1	1	1	1	1	1	3	3	3	3	1	1	1	1	1	1	1	1	1	1	1	1	25
16:89742900:G:A	chr16	89742900	G	A	FANCA	missense_variant	38	24	1	1	1	1	1	1	1	1	1	1	1	1	1	1	1	1	1	1	1	1	1	1	1	1	1	1	1	1	1	1	1	1	1	1	1	1	1	1	38
14:75032146:C:A,G,T	chr14	75032146	C	G	MLH3	missense_variant	0,38,0	24	2	2	2	2	2	2	2	2	2	2	2	2	2	2	2	2	2	2	2	2	2	2	2	2	2	2	2	2	2	2	2	2	2	2	2	2	2	2	38
8:22108145:C:T	chr8	22108145	C	T	NUDT18	missense_variant	2	23.9	0	1	0	0	1	0	0	0	0	0	0	0	0	0	0	0	0	0	0	0	0	0	0	0	0	0	0	0	0	0	0	0	0	0	0	0	0	0	2
2:151462306:A:C,G,T	chr2	151462306	A	T	RIF1	missense_variant	0,8,0	23.9	0	0	0	0	2	0	0	0	0	0	0	0	0	0	0	0	0	0	0	0	0	0	0	0	0	0	0	0	0	2	2	2	2	2	2	2	0	0	8
8:47893351:A:G,T	chr8	47893351	A	G	PRKDC	missense_variant	28,0	23.8	1	1	1	1	1	0	0	0	0	0	0	0	0	0	0	1	1	1	1	1	1	1	1	1	1	1	1	1	1	1	1	1	1	1	1	1	1	1	28
3:39077181:G:A	chr3	39077181	G	A	WDR48	missense_variant	38	23.8	1	1	1	1	1	1	1	1	1	1	1	1	1	1	1	1	1	1	1	1	1	1	1	1	1	1	1	1	1	1	1	1	1	1	1	1	1	1	38
9:35075529:G:A,T	chr9	35075529	G	T	FANCG	missense_variant	9,0	23.7	0	0	1	1	1	0	0	0	0	0	0	0	0	0	0	0	0	0	0	0	0	.	1	1	1	1	1	1	0	0	0	0	0	0	0	0	0	0	9
3:149084827:A:T	chr3	149084827	A	T	HLTF	missense_variant	37	23.7	1	1	1	1	1	1	1	1	1	1	1	1	1	1	1	1	1	1	1	1	1	1	1	1	1	1	1	1	1	.	1	1	1	1	1	1	1	1	37
5:132591365:A:G	chr5	132591365	A	G	RAD50	missense_variant	37	23.7	1	1	1	0	1	1	1	1	1	1	1	1	1	1	1	1	1	1	1	1	1	1	1	1	1	1	1	1	1	1	1	1	1	1	1	1	1	1	37
17:81550292:A:G	chr17	81550292	A	G	FAAP100	missense_variant	28	23.6	1	1	1	1	1	1	1	1	1	1	1	1	1	1	1	0	0	0	0	0	1	0	1	1	1	1	1	1	0	1	0	1	1	1	1	1	0	0	28
11:47216425:C:A,T	chr11	47216425	C	T	DDB2	missense_variant	0,3	23.4	0	0	0	0	2	0	0	0	0	0	0	0	0	0	0	0	0	0	0	0	0	.	0	0	0	0	2	2	0	0	0	0	0	0	0	0	0	0	3
X:14865467:A:C,G	chrX	14865467	A	G	FANCB	missense_variant	0,25	23.4	2	2	2	2	2	0	0	0	0	0	0	0	0	0	0	2	2	2	2	2	2	2	2	2	2	2	2	2	2	2	2	2	2	2	2	.	0	0	25
11:22625591:G:A,C,T	chr11	22625591	G	A	FANCF	missense_variant	38,0,0	23.4	1	1	1	1	1	1	1	1	1	1	1	1	1	1	1	1	1	1	1	1	1	1	1	1	1	1	1	1	1	1	1	1	1	1	1	1	1	1	38
17:7674181:C:T	chr17	7674181	C	T	TP53	missense_variant&splice_region_variant	38	23.4	1	1	1	1	1	1	1	1	1	1	1	1	1	1	1	1	1	1	1	1	1	1	1	1	1	1	1	1	1	1	1	1	1	1	1	1	1	1	38
8:31141520:C:A,T	chr8	31141520	C	T	WRN	missense_variant	0,38	23.4	2	2	2	2	2	2	2	2	2	2	2	2	2	2	2	2	2	2	2	2	2	2	2	2	2	2	2	2	2	2	2	2	2	2	2	2	2	2	38
16:89782915:A:C,G	chr16	89782915	A	G	FANCA	missense_variant	19,0	23.3	0	0	0	0	1	1	1	1	1	1	1	1	1	.	1	1	1	1	1	1	0	1	0	0	0	0	0	0	1	0	0	0	0	0	0	0	1	1	19
17:81550955:G:A,T	chr17	81550955	G	T	FAAP100	missense_variant	2,0	23.2	0	0	0	0	1	0	0	0	0	0	0	0	0	0	0	0	0	0	0	0	1	0	0	0	0	0	0	0	0	0	0	0	0	0	0	0	0	0	2
15:90811400:C:T	chr15	90811400	C	T	BLM	missense_variant	37	23.2	1	1	1	1	1	1	1	1	1	1	1	1	1	.	1	1	1	1	1	1	1	1	1	1	1	1	1	1	1	1	1	1	1	1	1	1	1	1	37
3:149084713:T:C	chr3	149084713	T	C	HLTF	missense_variant	37	23.2	1	1	1	1	1	1	1	1	1	1	1	1	1	1	1	1	1	1	1	1	1	1	1	1	1	1	1	1	1	.	1	1	1	1	1	1	1	1	37
11:67392061:C:T	chr11	67392061	C	T	RAD9A	missense_variant	30	23.1	1	1	0	0	1	1	1	1	1	1	1	1	1	1	1	1	1	1	1	1	1	1	0	0	0	0	0	0	1	1	1	1	1	1	1	1	1	1	30
1:62445183:T:A,G	chr1	62445183	T	A	USP1	missense_variant	38,0	23.1	1	1	1	1	1	1	1	1	1	1	1	1	1	1	1	1	1	1	1	1	1	1	1	1	1	1	1	1	1	1	1	1	1	1	1	1	1	1	38
2:151420332:C:A	chr2	151420332	C	A	RIF1	missense_variant	38	23.1	1	1	1	1	1	1	1	1	1	1	1	1	1	1	1	1	1	1	1	1	1	1	1	1	1	1	1	1	1	1	1	1	1	1	1	1	1	1	38
16:89771703:G:A,C	chr16	89771703	G	C	FANCA	missense_variant	2,0	23	0	0	0	0	1	0	0	0	0	0	0	0	1	0	0	0	0	0	0	0	0	0	0	0	0	0	0	0	0	0	0	0	0	0	0	0	0	0	2
18:54273982:G:A	chr18	54273982	G	A	POLI	missense_variant	4	23	0	0	0	0	1	0	0	0	0	0	0	0	0	0	0	0	0	0	0	0	0	0	0	0	0	0	0	0	0	0	0	1	1	1	0	0	0	0	4
11:108319974:G:A	chr11	108319974	G	A	ATM	missense_variant	38	23	1	1	1	1	1	1	1	1	1	1	1	1	1	1	1	1	1	1	1	1	1	1	1	1	1	1	1	1	1	1	1	1	1	1	1	1	1	1	38
15:90769574:T:C	chr15	90769574	T	C	BLM	missense_variant	38	23	1	1	1	1	1	1	1	1	1	1	1	1	1	1	1	1	1	1	1	1	1	1	1	1	1	1	1	1	1	1	1	1	1	1	1	1	1	1	38
2:17761445:G:A	chr2	17761445	G	A	GEN1	missense_variant	38	23	1	1	1	1	1	1	1	1	1	1	1	1	1	1	1	1	1	1	1	1	1	1	1	1	1	1	1	1	1	1	1	1	1	1	1	1	1	1	38
3:149042204:T:C	chr3	149042204	T	C	HLTF	missense_variant	38	23	1	1	1	1	1	1	1	1	1	1	1	1	1	1	1	1	1	1	1	1	1	1	1	1	1	1	1	1	1	1	1	1	1	1	1	1	1	1	38
12:132649340:C:T	chr12	132649340	C	T	POLE	missense_variant	2	22.9	0	0	0	0	1	0	0	0	0	0	0	0	0	0	1	0	0	0	0	0	0	0	0	0	0	0	0	0	0	0	0	0	0	0	0	0	0	0	2
3:10039777:T:C,G	chr3	10039777	T	G	FANCD2	missense_variant	2,0	22.9	0	0	0	0	1	0	0	0	0	0	0	0	0	0	0	0	0	0	0	0	1	0	0	0	0	0	0	0	0	0	0	0	0	0	0	0	0	0	2
8:47777742:C:A,G,T	chr8	47777742	C	T	PRKDC	missense_variant	4,0,2	22.9	0	0	0	0	3	0	0	0	0	0	0	0	0	0	0	0	0	0	0	0	0	0	1	1	1	1	0	0	3	0	0	0	0	0	0	0	0	0	2
3:129434126:G:A,C	chr3	129434126	G	C	MBD4	missense_variant	3,0	22.9	0	0	0	0	1	0	0	0	0	0	0	0	0	0	0	1	0	0	0	1	0	0	0	0	0	0	0	0	0	0	0	0	0	0	0	0	0	0	3
8:47599083:G:A,C,T	chr8	47599083	G	C	SPIDR	missense_variant	0,16,0	22.9	2	2	2	2	2	.	.	.	.	.	.	.	.	.	.	.	.	.	.	.	2	.	2	2	2	2	.	.	.	2	2	2	.	2	2	2	.	.	16
14:45175606:A:G	chr14	45175606	A	G	FANCM	missense_variant	38	22.9	1	1	1	1	1	1	1	1	1	1	1	1	1	1	1	1	1	1	1	1	1	1	1	1	1	1	1	1	1	1	1	1	1	1	1	1	1	1	38
3:10088848:A:G,T	chr3	10088848	A	G	FANCD2	missense_variant	38,0	22.9	1	1	1	1	1	1	1	1	1	1	1	1	1	1	1	1	1	1	1	1	1	1	1	1	1	1	1	1	1	1	1	1	1	1	1	1	1	1	38
3:149075948:G:A	chr3	149075948	G	A	HLTF	missense_variant	38	22.9	1	1	1	1	1	1	1	1	1	1	1	1	1	1	1	1	1	1	1	1	1	1	1	1	1	1	1	1	1	1	1	1	1	1	1	1	1	1	38
3:129431510:A:G,T	chr3	129431510	A	T	MBD4	missense_variant	2,0	22.8	0	0	0	0	1	0	0	0	0	0	0	0	0	0	0	0	0	0	0	0	0	0	0	0	0	0	0	0	0	0	0	0	0	0	0	1	0	0	2
3:121510048:C:T	chr3	121510048	C	T	POLQ	missense_variant	7	22.8	1	1	0	0	1	0	0	0	0	0	0	0	0	0	0	0	0	0	0	0	0	0	0	0	0	0	0	0	0	1	1	0	0	0	1	1	0	0	7
13:108208732:C:T	chr13	108208732	C	T	LIG4	missense_variant	38	22.8	1	1	1	1	1	1	1	1	1	1	1	1	1	1	1	1	1	1	1	1	1	1	1	1	1	1	1	1	1	1	1	1	1	1	1	1	1	1	38
8:144513480:C:G,T	chr8	144513480	C	T	RECQL4	missense_variant&splice_region_variant	0,38	22.8	2	2	2	2	2	2	2	2	2	2	2	2	2	2	2	2	2	2	2	2	2	2	2	2	2	2	2	2	2	2	2	2	2	2	2	2	2	2	38
15:43475626:T:C	chr15	43475626	T	C	TP53BP1	missense_variant	2	22.7	0	0	0	0	1	0	0	0	0	0	0	0	0	0	0	0	0	0	0	0	0	1	0	0	0	0	0	0	0	0	0	0	0	0	0	0	0	0	2
10:49941710:C:T	chr10	49941710	C	T	PARG	missense_variant	5	22.7	0	0	0	0	1	0	0	0	0	0	0	0	0	0	0	0	0	0	0	0	0	0	1	1	1	1	0	0	0	0	0	0	0	0	0	0	0	0	5
11:108299819:A:G,T	chr11	108299819	A	T	ATM	missense_variant	5,0	22.7	0	0	0	0	1	0	0	0	0	0	0	0	0	0	0	0	0	0	0	0	0	0	1	1	1	1	0	0	0	0	0	0	0	0	0	0	0	0	5
15:90760263:C:A,G	chr15	90760263	C	G	BLM	missense_variant	0,38	22.7	2	2	2	2	2	2	2	2	2	2	2	2	2	2	2	2	2	2	2	2	2	2	2	2	2	2	2	2	2	2	2	2	2	2	2	2	2	2	38
14:60818799:G:A,C,T	chr14	60818799	G	T	MNAT1	missense_variant	8,0,0	22.6	0	0	0	0	1	0	0	0	0	0	0	0	0	0	0	0	0	0	0	0	0	0	0	0	0	0	0	0	0	1	1	1	1	1	1	1	0	0	8
2:58241229:T:C,G	chr2	58241229	T	C	FANCL	missense_variant	18,0	22.6	1	1	1	1	1	0	0	0	0	0	0	0	0	0	0	0	0	0	0	0	0	0	1	1	1	1	1	1	0	1	1	1	1	1	1	1	0	0	18
2:189864185:C:A,T	chr2	189864185	C	A	PMS1	missense_variant	38,0	22.6	1	1	1	1	1	1	1	1	1	1	1	1	1	1	1	1	1	1	1	1	1	1	1	1	1	1	1	1	1	1	1	1	1	1	1	1	1	1	38
6:145950476:A:G	chr6	145950476	A	G	SHPRH	missense_variant	8	22.5	0	0	0	0	1	0	0	0	0	0	0	0	0	0	0	0	0	0	0	0	0	0	0	0	0	0	0	0	0	1	1	1	1	1	1	1	0	0	8
5:132591251:A:C,G,T	chr5	132591251	A	G	RAD50	missense_variant	0,15,0	22.5	2	2	2	2	2	0	0	0	0	0	0	0	0	0	0	0	0	0	0	0	2	0	0	0	0	0	2	2	0	2	2	2	2	2	2	2	0	0	15
14:103698971:T:C,G	chr14	103698971	T	C	XRCC3	missense_variant	35,0	22.5	1	1	1	1	1	1	1	1	1	1	1	1	1	1	1	1	1	1	1	1	1	0	1	1	1	1	0	0	1	1	1	1	1	1	1	1	1	1	35
6:30707893:T:A,C,G	chr6	30707893	T	A	MDC1	missense_variant	38,0,0	22.5	1	1	1	1	1	1	1	1	1	1	1	1	1	1	1	1	1	1	1	1	1	1	1	1	1	1	1	1	1	1	1	1	1	1	1	1	1	1	38
14:45175809:A:C,G,T	chr14	45175809	A	T	FANCM	missense_variant	0,3,0	22.4	0	0	0	0	2	0	0	0	0	0	0	0	0	0	0	0	0	0	0	0	0	0	0	0	0	0	2	2	0	0	0	0	0	0	0	0	0	0	3
9:35078253:G:A,C	chr9	35078253	G	C	FANCG	missense_variant	17,0	22.4	0	0	0	0	1	1	1	1	1	1	1	1	1	1	1	1	1	1	1	1	0	.	0	0	0	0	0	0	1	0	0	0	0	0	0	0	0	0	17
5:60887445:C:T	chr5	60887445	C	T	ERCC8	missense_variant	2	22.3	0	.	0	0	1	0	1	0	0	0	0	0	0	0	0	0	0	0	0	0	0	0	0	0	0	0	0	0	0	0	0	0	0	0	0	0	0	0	2
11:43889777:G:A,C	chr11	43889777	G	A	ALKBH3	missense_variant	38,0	22.3	1	1	1	1	1	1	1	1	1	1	1	1	1	1	1	1	1	1	1	1	1	1	1	1	1	1	1	1	1	1	1	1	1	1	1	1	1	1	38
8:47807187:T:C,G	chr8	47807187	T	G	PRKDC	missense_variant	5,0	22.2	0	0	0	0	1	0	0	0	0	0	0	0	0	0	0	1	1	0	1	1	0	0	0	0	0	0	0	0	0	0	0	0	0	0	0	0	0	0	5
15:28117063:C:T	chr15	28117063	C	T	HERC2	missense_variant	38	22.2	1	1	1	1	1	1	1	1	1	1	1	1	1	1	1	1	1	1	1	1	1	1	1	1	1	1	1	1	1	1	1	1	1	1	1	1	1	1	38
17:8152399:A:G	chr17	8152399	A	G	PER1	missense_variant	38	22.2	1	1	1	1	1	1	1	1	1	1	1	1	1	1	1	1	1	1	1	1	1	1	1	1	1	1	1	1	1	1	1	1	1	1	1	1	1	1	38
12:21475719:T:A,G	chr12	21475719	T	A	RECQL	missense_variant	38,0	22.1	1	1	1	1	1	1	1	1	1	1	1	1	1	1	1	1	1	1	1	1	1	1	1	1	1	1	1	1	1	1	1	1	1	1	1	1	1	1	38
12:21475746:G:A,C	chr12	21475746	G	A	RECQL	missense_variant	38,0	22	1	1	1	1	1	1	1	1	1	1	1	1	1	1	1	1	1	1	1	1	1	1	1	1	1	1	1	1	1	1	1	1	1	1	1	1	1	1	38
10:68468278:T:C	chr10	68468278	T	C	DNA2	missense_variant	2	21.9	0	0	1	0	1	0	0	0	0	0	0	0	0	0	0	.	.	.	.	.	0	.	0	0	0	0	0	0	.	0	0	0	0	0	0	0	0	0	2
3:14158531:T:C,G	chr3	14158531	T	C	XPC	missense_variant	16,17	21.9	1	1	.	.	1	2	2	2	2	2	2	2	2	2	2	1	1	1	1	1	1	1	1	1	1	1	.	.	1	2	2	2	2	2	2	2	.	1	16
11:108246999:T:C	chr11	108246999	T	C	ATM	missense_variant	20	21.9	1	1	0	1	1	0	0	0	0	0	0	0	0	0	0	0	0	0	0	0	1	0	1	1	1	1	1	1	0	1	1	1	1	1	1	1	1	1	20
3:149039641:A:G	chr3	149039641	A	G	HLTF	missense_variant	37	21.9	1	1	1	1	1	1	1	1	1	1	1	1	1	1	1	1	1	1	1	1	1	0	1	1	1	1	1	1	1	1	1	1	1	1	1	1	1	1	37
3:149084882:C:A,T	chr3	149084882	C	A	HLTF	missense_variant	37,0	21.9	1	1	1	1	1	1	1	1	1	1	1	1	1	1	1	1	1	1	1	1	1	1	1	1	1	1	1	1	1	.	1	1	1	1	1	1	1	1	37
1:91401067:C:T	chr1	91401067	C	T	HFM1	missense_variant	34	21.8	1	1	1	1	1	1	1	1	1	1	1	1	1	1	1	1	1	1	1	1	1	1	0	0	0	0	1	1	1	1	1	1	1	1	1	1	1	1	34
12:102196278:T:A,G	chr12	102196278	T	A	PARPBP	missense_variant	38,0	21.8	1	1	1	1	1	1	1	1	1	1	1	1	1	1	1	1	1	1	1	1	1	1	1	1	1	1	1	1	1	1	1	1	1	1	1	1	1	1	38
1:91401024:T:A,C	chr1	91401024	T	C	HFM1	missense_variant	0,38	21.8	2	2	2	2	2	2	2	2	2	2	2	2	2	2	2	2	2	2	2	2	2	2	2	2	2	2	2	2	2	2	2	2	2	2	2	2	2	2	38
2:68545232:T:C,G	chr2	68545232	T	G	APLF	missense_variant	19,0	21.7	0	0	1	1	1	0	0	0	1	0	0	0	1	0	0	1	1	1	1	1	0	1	1	1	1	1	1	0	1	.	0	0	0	0	0	0	1	1	19
6:111367252:G:C,T	chr6	111367252	G	C	REV3L	missense_variant	32,6	21.7	1	1	2	2	1	1	1	1	1	1	1	1	1	1	1	1	1	1	1	1	1	2	2	1	2	1	1	1	1	1	2	1	1	1	1	1	1	1	32
10:96335934:A:G	chr10	96335934	A	G	DNTT	missense_variant	38	21.7	1	1	1	1	1	1	1	1	1	1	1	1	1	1	1	1	1	1	1	1	1	1	1	1	1	1	1	1	1	1	1	1	1	1	1	1	1	1	38
11:74625477:T:A,C	chr11	74625477	T	A	POLD3	missense_variant	38,0	21.6	1	1	1	1	1	1	1	1	1	1	1	1	1	1	1	1	1	1	1	1	1	1	1	1	1	1	1	1	1	1	1	1	1	1	1	1	1	1	38
17:58696853:G:A,C	chr17	58696853	G	A	RAD51C	missense_variant	38,0	21.6	1	1	1	1	1	1	1	1	1	1	1	1	1	1	1	1	1	1	1	1	1	1	1	1	1	1	1	1	1	1	1	1	1	1	1	1	1	1	38
5:132603361:G:A	chr5	132603361	G	A	RAD50	missense_variant	2	21.5	0	0	0	0	1	0	0	0	0	0	0	0	0	0	0	0	0	0	0	0	0	0	0	0	0	0	0	0	1	0	0	0	0	0	0	0	0	0	2
3:10043506:A:G,T	chr3	10043506	A	T	FANCD2	missense_variant	6,0	21.5	0	0	0	0	1	0	0	0	0	0	0	0	0	0	0	0	0	0	0	0	0	0	1	1	1	1	1	0	0	0	0	0	0	0	0	0	0	0	6
11:61796203:A:G	chr11	61796203	A	G	FEN1	missense_variant	38	21.5	1	1	1	1	1	1	1	1	1	1	1	1	1	1	1	1	1	1	1	1	1	1	1	1	1	1	1	1	1	1	1	1	1	1	1	1	1	1	38
12:132642566:C:T	chr12	132642566	C	T	POLE	missense_variant	2	21.4	0	0	0	0	1	0	0	0	1	0	0	0	0	0	0	0	0	0	0	0	0	0	0	0	0	0	0	0	0	0	0	0	0	0	0	0	0	0	2
3:149074227:G:A,C,T	chr3	149074227	G	A	HLTF	missense_variant	38,0,0	21.4	1	1	1	1	1	1	1	1	1	1	1	1	1	1	1	1	1	1	1	1	1	1	1	1	1	1	1	1	1	1	1	1	1	1	1	1	1	1	38
11:94470478:A:C,G	chr11	94470478	A	G	MRE11	missense_variant	0,38	21.4	2	2	2	2	2	2	2	2	2	2	2	2	2	2	2	2	2	2	2	2	2	2	2	2	2	2	2	2	2	2	2	2	2	2	2	2	2	2	38
7:154946567:T:C,G	chr7	154946567	T	G	PAXIP1	missense_variant	5,0	21.3	0	0	0	0	1	0	0	0	0	0	0	0	0	0	0	0	0	0	0	0	0	0	1	1	1	1	0	0	0	0	0	0	0	0	0	0	0	0	5
4:1380974:A:C,G,T	chr4	1380974	A	C	UVSSA	missense_variant	24,0,14	21.3	1	1	3	3	3	1	1	1	1	1	1	1	3	1	1	1	1	1	1	1	1	3	1	1	1	1	3	3	1	3	3	3	3	3	3	3	1	1	14
8:47889164:C:T	chr8	47889164	C	T	PRKDC	missense_variant	34	21.3	1	1	1	1	1	1	1	1	1	1	1	1	1	1	1	1	1	1	1	1	1	1	0	0	0	0	1	1	1	1	1	1	1	1	1	1	1	1	34
11:47215155:C:G,T	chr11	47215155	C	T	DDB2	missense_variant	0,36	21.3	2	2	2	2	2	2	2	2	2	2	2	2	2	2	2	2	2	2	2	2	2	.	.	2	2	2	2	2	2	2	2	2	2	2	2	2	2	2	36
3:10090348:A:G	chr3	10090348	A	G	FANCD2	missense_variant	38	21.2	1	1	1	1	1	1	1	1	1	1	1	1	1	1	1	1	1	1	1	1	1	1	1	1	1	1	1	1	1	1	1	1	1	1	1	1	1	1	38
5:132609207:A:C,G	chr5	132609207	A	C	RAD50	missense_variant&splice_region_variant	38,0	21.1	1	1	1	1	1	1	1	1	1	1	1	1	1	1	1	1	1	1	1	1	1	1	1	1	1	1	1	1	1	1	1	1	1	1	1	1	1	1	38
15:30925259:C:G,T	chr15	30925259	C	T	FAN1	missense_variant	0,8	21	0	0	0	0	2	0	0	0	0	0	0	0	0	0	0	0	0	0	0	0	0	0	0	0	0	0	0	0	0	2	2	2	2	2	2	2	0	0	8
3:133608540:T:C	chr3	133608540	T	C	TOPBP1	missense_variant	28	21	1	1	1	1	1	0	0	0	0	0	0	0	0	0	0	1	1	1	1	1	1	1	1	1	1	1	1	1	1	1	1	1	1	1	1	1	1	1	28
9:107306569:C:T	chr9	107306569	C	T	RAD23B	missense_variant	3	20.9	0	0	0	0	1	0	0	0	0	0	0	0	0	0	0	0	0	0	0	0	0	0	0	0	0	0	0	0	0	0	0	0	0	0	0	0	1	1	3
19:50417939:G:A	chr19	50417939	G	A	POLD1	missense_variant	38	20.8	1	1	1	1	1	1	1	1	1	1	1	1	1	1	1	1	1	1	1	1	1	1	1	1	1	1	1	1	1	1	1	1	1	1	1	1	1	1	38
1:75912793:C:A,G	chr1	75912793	C	G	MSH4	missense_variant	2,0	20.7	0	0	0	0	1	0	0	0	0	0	0	0	0	0	0	0	0	0	1	0	0	0	0	0	0	0	0	0	0	0	0	0	0	0	0	0	0	0	2
17:80423556:A:C,G	chr17	80423556	A	G	ENDOV	missense_variant	0,37	20.7	2	2	2	2	2	2	2	2	2	2	2	2	2	2	2	2	2	2	2	2	0	2	2	2	2	2	2	2	2	2	2	2	2	2	2	2	2	2	37
15:48331526:T:C,G	chr15	48331526	T	G	DUT	missense_variant	0,2	20.6	0	0	0	0	2	0	0	0	0	0	0	0	0	0	0	0	0	0	0	0	0	0	0	0	0	0	2	0	0	0	0	0	0	0	0	0	0	0	2
2:47801143:A:G,T	chr2	47801143	A	T	MSH6	missense_variant	2,0	20.6	0	0	0	0	1	0	.	0	0	0	0	0	0	0	0	0	0	0	0	0	1	0	0	0	0	0	0	0	0	0	0	0	0	0	0	0	0	0	2
3:149084886:A:C,G	chr3	149084886	A	C	HLTF	missense_variant	37,0	20.6	1	1	1	1	1	1	1	1	1	1	1	1	1	1	1	1	1	1	1	1	1	1	1	1	1	1	1	1	1	.	1	1	1	1	1	1	1	1	37
17:18302643:T:C	chr17	18302643	T	C	TOP3A	missense_variant	38	20.6	1	1	1	1	1	1	1	1	1	1	1	1	1	1	1	1	1	1	1	1	1	1	1	1	1	1	1	1	1	1	1	1	1	1	1	1	1	1	38
3:142553848:A:C	chr3	142553848	A	C	ATR	missense_variant	3	20.5	0	0	0	0	1	0	0	0	0	0	0	0	0	0	0	0	0	0	0	0	0	0	0	0	0	0	1	1	0	0	0	0	0	0	0	0	0	0	3
3:129302026:C:A,T	chr3	129302026	C	A	HMCES	missense_variant	32,1	20.5	1	1	.	1	1	1	.	1	1	1	1	1	1	1	1	1	1	1	1	1	1	1	1	1	1	1	1	1	1	1	.	1	1	1	2	1	0	0	32
8:47713494:A:C,G,T	chr8	47713494	A	G	SPIDR	missense_variant	0,38,0	20.5	2	2	2	2	2	2	2	2	2	2	2	2	2	2	2	2	2	2	2	2	2	2	2	2	2	2	2	2	2	2	2	2	2	2	2	2	2	2	38
1:27907212:A:G	chr1	27907212	A	G	RPA2	missense_variant	28	20.4	0	0	1	1	1	1	1	1	1	1	1	1	1	1	1	1	1	1	1	1	0	1	1	1	1	1	1	1	1	0	0	0	0	0	0	0	1	1	28
7:154961073:T:C	chr7	154961073	T	C	PAXIP1	missense_variant	37	20.4	1	1	1	1	1	.	1	1	1	1	1	1	1	1	1	1	1	1	1	1	1	1	1	1	1	1	1	1	1	1	1	1	1	1	1	1	1	1	37
4:2171177:C:T	chr4	2171177	C	T	POLN	missense_variant	38	20.4	1	1	1	1	1	1	1	1	1	1	1	1	1	1	1	1	1	1	1	1	1	1	1	1	1	1	1	1	1	1	1	1	1	1	1	1	1	1	38
8:31141577:A:C,G	chr8	31141577	A	G	WRN	missense_variant	0,38	20.4	2	2	2	2	2	2	2	2	2	2	2	2	2	2	2	2	2	2	2	2	2	2	2	2	2	2	2	2	2	2	2	2	2	2	2	2	2	2	38
8:47728950:G:A,C,T	chr8	47728950	G	T	SPIDR	missense_variant	2,0,0	20.3	0	0	0	1	1	0	0	0	0	0	0	0	0	0	0	0	0	0	0	0	0	0	0	0	0	0	0	0	0	0	0	0	0	0	0	0	0	0	2
9:97687215:G:C	chr9	97687215	G	C	XPA	missense_variant	38	20.3	1	1	1	1	1	1	1	1	1	1	1	1	1	1	1	1	1	1	1	1	1	1	1	1	1	1	1	1	1	1	1	1	1	1	1	1	1	1	38
12:132639261:T:C	chr12	132639261	T	C	POLE	missense_variant	6	20.2	0	0	0	0	1	0	0	0	0	0	0	0	0	0	0	1	1	1	1	1	0	0	0	0	0	0	0	0	0	0	0	0	0	0	0	0	0	0	6
6:30708033:T:A,C,G	chr6	30708033	T	G	MDC1	missense_variant	22,0,16	20.2	3	3	3	3	3	1	1	1	1	1	1	1	1	1	1	1	1	1	1	1	1	1	3	3	3	3	1	1	1	3	3	3	3	3	3	3	1	1	16
1:40514866:C:T	chr1	40514866	C	T	EXO5	missense_variant	8	20.1	0	0	0	0	1	0	0	0	0	0	0	0	0	0	0	0	0	0	0	0	0	0	0	0	0	0	0	0	0	1	1	1	1	1	1	1	0	0	8
10:96320672:T:G	chr10	96320672	T	G	DNTT	missense_variant	38	19.99	1	1	1	1	1	1	1	1	1	1	1	1	1	1	1	1	1	1	1	1	1	1	1	1	1	1	1	1	1	1	1	1	1	1	1	1	1	1	38
11:108235703:A:G,T	chr11	108235703	A	T	ATM	missense_variant	0,38	19.94	2	2	2	2	2	2	2	2	2	2	2	2	2	2	2	2	2	2	2	2	2	2	2	2	2	2	2	2	2	2	2	2	2	2	2	2	2	2	38
19:50406215:G:A	chr19	50406215	G	A	POLD1	missense_variant	11	19.93	1	1	0	0	1	0	0	0	0	0	0	0	0	0	0	0	0	0	0	0	1	0	0	0	0	0	0	0	0	1	1	1	1	1	1	1	0	0	11
19:49864363:C:A,T	chr19	49864363	C	A	PNKP	missense_variant	38,0	19.9	1	1	1	1	1	1	1	1	1	1	1	1	1	1	1	1	1	1	1	1	1	1	1	1	1	1	1	1	1	1	1	1	1	1	1	1	1	1	38
8:11771518:A:G	chr8	11771518	A	G	NEIL2	missense_variant	34	19.88	1	1	0	0	1	1	1	1	1	1	1	1	1	1	1	1	1	1	1	1	1	1	1	1	1	1	0	0	1	1	1	1	1	1	1	1	1	1	34
12:103977003:G:A,C	chr12	103977003	G	C	TDG	missense_variant	3,0	19.7	0	0	1	1	1	0	0	0	0	0	0	0	0	0	0	0	0	0	0	0	0	0	0	0	0	0	0	0	0	0	0	0	0	0	0	0	0	0	3
X:96884744:T:A,C,G	chrX	96884744	T	G	RPA4	missense_variant	2,0,32	19.66	3	3	3	3	3	3	3	3	3	3	3	3	3	3	3	3	3	3	3	3	3	3	0	0	0	0	1	1	3	3	3	3	3	3	3	3	3	3	32
8:47834217:C:T	chr8	47834217	C	T	PRKDC	missense_variant	5	19.64	0	0	0	0	1	0	0	0	0	0	0	0	0	0	0	0	0	0	0	0	0	0	1	1	1	1	0	0	0	0	0	0	0	0	0	0	0	0	5
6:30713170:G:A,C,T	chr6	30713170	G	A	MDC1	missense_variant	38,0,0	19.64	1	1	1	1	1	1	1	1	1	1	1	1	1	1	1	1	1	1	1	1	1	1	1	1	1	1	1	1	1	1	1	1	1	1	1	1	1	1	38
18:54293688:A:G	chr18	54293688	A	G	POLI	missense_variant	2	19.6	1	0	0	0	1	0	0	0	0	0	0	0	0	0	0	0	0	0	0	0	0	0	0	0	0	0	0	0	0	0	0	0	0	0	0	0	0	0	2
5:132588080:G:A,T	chr5	132588080	G	A	RAD50	missense_variant	38,0	19.58	1	1	1	1	1	1	1	1	1	1	1	1	1	1	1	1	1	1	1	1	1	1	1	1	1	1	1	1	1	1	1	1	1	1	1	1	1	1	38
8:47599157:A:C,G,T	chr8	47599157	A	G	SPIDR	missense_variant	0,8,5	19.56	2	2	.	.	3	.	.	.	.	.	.	.	.	.	.	.	.	.	.	.	.	.	3	3	3	3	.	.	.	2	2	2	.	2	2	2	.	.	5
10:49474226:A:G	chr10	49474226	A	G	ERCC6	missense_variant	2	19.4	0	0	0	0	1	0	0	0	0	0	0	0	0	0	0	0	0	0	0	0	0	0	0	0	0	0	0	0	0	0	0	0	0	1	0	0	0	0	2
16:23636275:C:G,T	chr16	23636275	C	T	PALB2	missense_variant	0,38	19.37	2	2	2	2	2	2	2	2	2	2	2	2	2	2	2	2	2	2	2	2	2	2	2	2	2	2	2	2	2	2	2	2	2	2	2	2	2	2	38
11:74640575:G:A,T	chr11	74640575	G	T	POLD3	missense_variant	0,38	19.31	2	2	2	2	2	2	2	2	2	2	2	2	2	2	2	2	2	2	2	2	2	2	2	2	2	2	2	2	2	2	2	2	2	2	2	2	2	2	38
15:89292997:G:C,T	chr15	89292997	G	T	FANCI	missense_variant	2,0	19.29	0	0	0	0	1	0	0	0	0	0	0	0	0	0	0	0	0	0	0	0	1	0	0	0	0	0	0	0	0	0	0	0	0	0	0	0	.	.	2
12:21473599:T:C	chr12	21473599	T	C	RECQL	missense_variant	5	19.26	0	0	0	0	1	0	0	0	0	0	0	0	0	0	0	0	0	0	0	0	0	0	1	1	1	1	0	0	0	0	0	0	0	0	0	0	0	0	5
15:89318598:C:A,T	chr15	89318598	C	T	POLG	missense_variant	0,2	19.25	0	0	0	0	2	0	0	0	0	0	0	0	0	0	0	0	0	0	0	0	0	0	0	0	0	0	0	0	2	0	0	0	0	0	0	0	0	0	2
6:111374811:C:A,T	chr6	111374811	C	T	REV3L	missense_variant	0,38	19.24	2	2	2	2	2	2	2	2	2	2	2	2	2	2	2	2	2	2	2	2	2	2	2	2	2	2	2	2	2	2	2	2	2	2	2	2	2	2	38
X:14844997:T:A,C,G	chrX	14844997	T	G	FANCB	missense_variant	19,11,0	19.11	0	0	2	2	2	1	1	1	1	1	1	1	1	1	1	1	1	1	1	1	0	1	2	2	2	2	0	0	1	2	2	0	0	0	2	2	1	1	11
8:94391739:C:T	chr8	94391739	C	T	RAD54B	missense_variant	3	19.08	1	1	0	0	1	0	0	0	0	0	0	0	0	0	0	0	0	0	0	0	0	.	0	0	0	0	0	0	0	0	0	0	0	0	0	0	0	0	3
13:32330919:A:G	chr13	32330919	A	G	BRCA2	missense_variant&splice_region_variant	15	19.02	1	1	1	1	1	0	0	0	0	0	0	0	0	0	0	0	0	0	0	0	1	0	0	0	0	0	1	1	0	1	1	1	1	1	1	1	0	0	15
12:109092579:T:A,C	chr12	109092579	T	A	ALKBH2	missense_variant	2,17	19.01	1	1	2	0	2	0	0	0	0	0	0	0	0	0	0	2	2	2	2	2	0	2	2	2	2	2	2	2	2	0	0	0	0	0	0	0	2	2	17
17:61784274:T:C,G	chr17	61784274	T	C	BRIP1	missense_variant	13,0	19	1	1	0	0	1	0	0	0	0	0	0	0	0	0	0	0	0	0	0	0	1	0	1	1	1	1	1	1	0	.	0	1	1	1	0	0	0	0	13
7:44073225:A:C,G,T	chr7	44073225	A	G	POLM	missense_variant	0,38,0	19	2	2	2	2	2	2	2	2	2	2	2	2	2	2	2	2	2	2	2	2	2	2	2	2	2	2	2	2	2	2	2	2	2	2	2	2	2	2	38
16:89739152:C:A,G,T	chr16	89739152	C	T	FANCA	missense_variant	0,0,38	18.83	3	3	3	3	3	3	3	3	3	3	3	3	3	3	3	3	3	3	3	3	3	3	3	3	3	3	3	3	3	3	3	3	3	3	3	3	3	3	38
8:47803398:A:C,G	chr8	47803398	A	G	PRKDC	missense_variant	0,18	18.67	0	0	0	0	2	2	2	2	2	2	2	2	2	2	2	2	2	2	2	2	0	2	0	0	0	0	0	0	2	0	0	0	0	0	0	0	0	0	18
9:35079213:C:G,T	chr9	35079213	C	T	FANCG	missense_variant	0,3	18.62	0	0	0	0	2	0	0	0	0	0	0	0	0	0	0	0	0	0	0	0	2	.	0	0	0	0	0	2	0	0	0	0	0	0	0	0	0	0	3
16:23635210:C:G,T	chr16	23635210	C	T	PALB2	missense_variant	0,38	18.58	2	2	2	2	2	2	2	2	2	2	2	2	2	2	2	2	2	2	2	2	2	2	2	2	2	2	2	2	2	2	2	2	2	2	2	2	2	2	38
17:34983016:C:G,T	chr17	34983016	C	T	LIG3	missense_variant	0,38	18.58	2	2	2	2	2	2	2	2	2	2	2	2	2	2	2	2	2	2	2	2	2	2	2	2	2	2	2	2	2	2	2	2	2	2	2	2	2	2	38
18:22991027:A:G	chr18	22991027	A	G	RBBP8	missense_variant	38	18.54	1	1	1	1	1	1	1	1	1	1	1	1	1	1	1	1	1	1	1	1	1	1	1	1	1	1	1	1	1	1	1	1	1	1	1	1	1	1	38
16:89810801:T:A,C	chr16	89810801	T	C	FANCA	missense_variant&splice_region_variant	0,2	18.49	0	0	0	0	2	0	0	0	0	0	0	0	0	0	0	0	0	0	0	0	0	2	0	0	0	0	0	0	0	0	0	0	0	0	0	0	0	0	2
8:47840070:G:A,C	chr8	47840070	G	C	PRKDC	missense_variant	9,0	18.49	0	0	1	1	1	0	0	0	0	0	0	0	0	0	0	0	0	0	0	0	0	0	1	1	1	1	1	1	0	0	0	0	0	0	0	0	0	0	9
10:87152216:G:A,T	chr10	87152216	G	A	SHLD2	missense_variant	38,0	18.4	1	1	1	1	1	1	1	1	1	1	1	1	1	1	1	1	1	1	1	1	1	1	1	1	1	1	1	1	1	1	1	1	1	1	1	1	1	1	38
16:89739500:G:A,T	chr16	89739500	G	T	FANCA	missense_variant	24,0	18.39	0	0	1	1	1	1	1	1	1	1	1	1	1	1	1	1	1	1	1	1	0	1	0	0	0	0	1	1	1	0	0	0	0	0	0	0	1	1	24
12:21475582:C:G,T	chr12	21475582	C	T	RECQL	missense_variant	0,35	18.35	2	2	2	2	2	2	2	2	2	2	2	2	2	2	2	2	2	2	2	2	2	2	2	2	2	2	2	2	2	.	2	2	2	2	.	.	2	2	35
10:68450033:T:C	chr10	68450033	T	C	DNA2	missense_variant	2	18.33	0	0	1	0	1	0	0	0	0	0	0	0	0	0	0	0	0	0	0	0	0	.	0	0	0	0	0	0	0	0	0	0	0	0	0	0	0	0	2
8:47779092:C:A,G,T	chr8	47779092	C	A	PRKDC	missense_variant&splice_region_variant	34,4,0	18.19	1	1	1	1	1	1	1	1	1	1	1	1	1	1	1	1	1	1	1	1	1	1	1	1	1	1	1	1	1	2	2	1	1	1	2	2	1	1	34
12:21475511:C:G,T	chr12	21475511	C	T	RECQL	missense_variant	0,38	18.14	2	2	2	2	2	2	2	2	2	2	2	2	2	2	2	2	2	2	2	2	2	2	2	2	2	2	2	2	2	2	2	2	2	2	2	2	2	2	38
6:31743969:G:A,C	chr6	31743969	G	C	MSH5	missense_variant	6,0	17.93	0	0	1	0	1	0	0	0	0	0	0	0	0	0	0	0	0	0	0	0	0	0	1	1	1	1	0	0	0	0	0	0	0	0	0	0	0	0	6
7:5995579:G:A,C,T	chr7	5995579	G	T	PMS2	missense_variant	2,0,0	17.85	0	0	0	0	1	1	0	0	0	0	0	0	0	0	0	0	0	0	0	0	0	0	0	0	0	0	0	0	0	0	0	0	0	0	0	0	0	0	2
16:89796008:A:C,G	chr16	89796008	A	G	FANCA	missense_variant	0,11	17.79	0	0	0	0	2	2	2	2	2	2	2	2	2	2	2	0	0	0	0	0	0	0	0	0	0	0	0	0	0	0	0	0	0	0	0	0	0	0	11
8:48049898:C:T	chr8	48049898	C	T	UBE2V2	missense_variant	37	17.79	1	1	1	1	1	1	1	1	1	1	1	1	1	1	1	1	1	1	1	1	1	1	1	1	1	1	1	1	1	.	1	1	1	1	1	1	1	1	37
3:142466400:A:G	chr3	142466400	A	G	ATR	missense_variant	38	17.79	1	1	1	1	1	1	1	1	1	1	1	1	1	1	1	1	1	1	1	1	1	1	1	1	1	1	1	1	1	1	1	1	1	1	1	1	1	1	38
5:75596431:C:A,G	chr5	75596431	C	A	POLK	missense_variant	38,0	17.75	1	1	1	1	1	1	1	1	1	1	1	1	1	1	1	1	1	1	1	1	1	1	1	1	1	1	1	1	1	1	1	1	1	1	1	1	1	1	38
X:96885045:G:A,T	chrX	96885045	G	T	RPA4	missense_variant	2,0	17.65	0	0	0	0	1	0	0	0	0	0	0	0	0	0	0	0	0	0	0	0	0	0	0	0	0	0	0	0	0	0	0	0	0	0	0	0	1	0	2
10:49933203:C:A,G,T	chr10	49933203	C	T	PARG	missense_variant	0,0,4	17.59	0	0	0	0	3	0	0	0	0	0	0	0	0	0	0	0	0	0	0	0	0	0	0	0	0	0	0	0	0	0	0	3	3	3	0	0	0	0	4
13:108209899:C:T	chr13	108209899	C	T	LIG4	missense_variant	38	17.56	1	1	1	1	1	1	1	1	1	1	1	1	1	1	1	1	1	1	1	1	1	1	1	1	1	1	1	1	1	1	1	1	1	1	1	1	1	1	38
12:913434:C:A,G,T	chr12	913434	C	T	RAD52	missense_variant	0,0,36	17.49	3	3	3	3	3	3	3	3	3	3	3	3	.	3	3	3	3	3	3	3	3	3	3	3	3	3	3	3	3	3	3	3	3	.	3	3	3	3	36
6:111376366:T:A,C,G	chr6	111376366	T	A	REV3L	missense_variant	38,0,0	17.38	1	1	1	1	1	1	1	1	1	1	1	1	1	1	1	1	1	1	1	1	1	1	1	1	1	1	1	1	1	1	1	1	1	1	1	1	1	1	38
17:1872497:C:T	chr17	1872497	C	T	RPA1	missense_variant	3	17.34	0	0	1	1	1	0	0	0	0	0	0	0	0	0	0	0	0	0	0	0	0	0	0	0	0	0	0	0	0	0	0	0	0	0	0	0	0	0	3
17:75631505:C:T	chr17	75631505	C	T	RECQL5	missense_variant	38	17.22	1	1	1	1	1	1	1	1	1	1	1	1	1	1	1	1	1	1	1	1	1	1	1	1	1	1	1	1	1	1	1	1	1	1	1	1	1	1	38
5:69391880:T:C,G	chr5	69391880	T	G	RAD17	missense_variant	0,38	17.22	2	2	2	2	2	2	2	2	2	2	2	2	2	2	2	2	2	2	2	2	2	2	2	2	2	2	2	2	2	2	2	2	2	2	2	2	2	2	38
3:37011845:A:G	chr3	37011845	A	G	MLH1	missense_variant	11	17.21	0	0	0	0	1	1	1	1	1	1	1	1	1	1	1	0	0	0	0	0	0	0	0	0	0	0	0	0	0	0	0	0	0	0	0	0	0	0	11
8:31116415:C:A,G	chr8	31116415	C	A	WRN	missense_variant	38,0	17.21	1	1	1	1	1	1	1	1	1	1	1	1	1	1	1	1	1	1	1	1	1	1	1	1	1	1	1	1	1	1	1	1	1	1	1	1	1	1	38
2:216204352:G:A,C	chr2	216204352	G	A	XRCC5	missense_variant	36,2	17.18	1	1	2	2	1	1	1	1	1	1	1	1	1	1	1	1	1	1	1	1	1	1	1	1	1	1	1	1	1	1	1	1	1	1	1	1	1	1	36
16:23635201:T:C,G	chr16	23635201	T	C	PALB2	missense_variant	38,0	17.08	1	1	1	1	1	1	1	1	1	1	1	1	1	1	1	1	1	1	1	1	1	1	1	1	1	1	1	1	1	1	1	1	1	1	1	1	1	1	38
9:35076994:G:A,C,T	chr9	35076994	G	T	FANCG	missense_variant	0,0,5	17.02	0	0	0	0	3	0	0	3	3	0	3	3	0	0	0	0	0	0	0	0	0	.	0	0	0	0	0	0	0	0	0	0	0	0	0	0	0	0	5
12:132675489:G:A,T	chr12	132675489	G	A	POLE	missense_variant	38,0	17.02	1	1	1	1	1	1	1	1	1	1	1	1	1	1	1	1	1	1	1	1	1	1	1	1	1	1	1	1	1	1	1	1	1	1	1	1	1	1	38
10:97477361:C:T	chr10	97477361	C	T	MMS19	missense_variant	38	16.95	1	1	1	1	1	1	1	1	1	1	1	1	1	1	1	1	1	1	1	1	1	1	1	1	1	1	1	1	1	1	1	1	1	1	1	1	1	1	38
X:14844719:G:A,C	chrX	14844719	G	A	FANCB	missense_variant	34,0	16.91	1	1	1	1	1	1	1	1	1	1	1	1	1	1	1	1	1	1	1	1	1	1	0	0	0	0	1	1	1	1	1	1	1	1	1	1	1	1	34
3:121529656:T:C	chr3	121529656	T	C	POLQ	missense_variant	4	16.88	0	0	0	0	1	0	0	0	0	0	0	0	0	0	1	0	0	0	0	0	0	0	0	0	0	0	1	1	0	0	0	0	0	0	0	0	0	0	4
19:49863721:C:A,G,T	chr19	49863721	C	T	PNKP	missense_variant	0,1,4	16.83	0	0	0	0	3	0	0	0	0	3	0	0	0	0	0	0	0	0	0	0	0	0	0	0	0	0	3	3	2	0	0	0	0	0	0	0	0	0	4
17:61683458:A:C,G,T	chr17	61683458	A	T	BRIP1	missense_variant	0,5,0	16.83	0	0	0	0	2	0	0	0	0	0	0	0	0	0	0	0	0	0	0	0	0	0	2	2	2	2	0	0	0	0	0	0	0	0	0	0	0	0	5
1:75879106:A:C,G	chr1	75879106	A	G	MSH4	missense_variant	0,3	16.76	0	0	0	0	2	0	0	0	0	0	0	0	0	0	0	0	0	0	0	0	0	0	2	0	0	2	0	0	0	0	0	0	0	0	0	0	0	0	3
5:75576915:G:A	chr5	75576915	G	A	POLK	missense_variant	38	16.76	1	1	1	1	1	1	1	1	1	1	1	1	1	1	1	1	1	1	1	1	1	1	1	1	1	1	1	1	1	1	1	1	1	1	1	1	1	1	38
6:31762181:G:A,C	chr6	31762181	G	A	MSH5	missense_variant	38,0	16.74	1	1	1	1	1	1	1	1	1	1	1	1	1	1	1	1	1	1	1	1	1	1	1	1	1	1	1	1	1	1	1	1	1	1	1	1	1	1	38
12:21471504:C:A,T	chr12	21471504	C	T	RECQL	missense_variant	0,38	16.68	2	2	2	2	2	2	2	2	2	2	2	2	2	2	2	2	2	2	2	2	2	2	2	2	2	2	2	2	2	2	2	2	2	2	2	2	2	2	38
8:89943363:T:A,C,G	chr8	89943363	T	G	NBN	missense_variant	0,3,0	16.61	0	0	0	0	2	0	0	0	0	0	0	0	0	0	0	0	0	0	0	0	0	0	2	0	0	2	0	0	0	0	0	0	0	0	0	0	0	0	3
17:81547394:A:G	chr17	81547394	A	G	FAAP100	missense_variant	37	16.59	1	1	1	1	1	1	1	1	1	1	1	1	1	1	1	1	1	1	1	1	0	1	1	1	1	1	1	1	1	1	1	1	1	1	1	1	1	1	37
X:24841663:A:G,T	chrX	24841663	A	G	POLA1	missense_variant	38,0	16.55	1	1	1	1	1	1	1	1	1	1	1	1	1	1	1	1	1	1	1	1	1	1	1	1	1	1	1	1	1	1	1	1	1	1	1	1	1	1	38
6:158192061:C:A,T	chr6	158192061	C	A	GTF2H5	missense_variant	38,0	16.52	1	1	1	1	1	1	1	1	1	1	1	1	1	1	1	1	1	1	1	1	1	1	1	1	1	1	1	1	1	1	1	1	1	1	1	1	1	1	38
13:32337686:A:G	chr13	32337686	A	G	BRCA2	missense_variant	8	16.47	0	0	0	0	1	0	0	0	0	0	0	0	0	0	0	1	1	1	1	1	0	1	0	0	0	0	0	0	1	0	0	0	0	0	0	0	0	0	8
1:91267762:T:C,G	chr1	91267762	T	G	HFM1	missense_variant	0,34	16.47	2	2	0	0	2	2	2	2	2	2	2	2	2	2	2	2	2	2	2	2	2	2	2	2	2	2	0	0	2	2	2	2	2	2	2	2	2	2	34
8:47803336:G:A,C,T	chr8	47803336	G	T	PRKDC	missense_variant	6,0,0	16.43	0	0	0	0	1	0	0	0	0	0	0	0	0	0	0	1	1	1	1	1	0	0	0	0	0	0	0	0	0	0	0	0	0	0	0	0	0	0	6
1:113905769:C:A,G,T	chr1	113905769	C	G	DCLRE1B	missense_variant	23,15,0	16.42	2	2	1	1	1	1	1	1	1	1	1	1	1	1	1	1	1	1	1	1	2	1	2	2	2	2	2	1	1	2	2	2	2	2	2	2	1	1	23
13:32363393:C:A,G	chr13	32363393	C	G	BRCA2	missense_variant	5,0	16.34	0	0	0	0	1	0	0	0	0	0	0	0	0	0	0	0	0	0	0	0	0	0	0	0	0	0	0	0	0	1	1	0	0	0	1	1	0	0	5
10:101580250:T:C	chr10	101580250	T	C	POLL	missense_variant&splice_region_variant	28	16.34	1	1	0	1	1	1	1	1	1	1	1	1	1	1	1	1	1	1	1	1	0	1	0	0	0	0	1	1	1	0	0	1	1	1	0	0	1	1	28
20:5863189:A:C,G	chr20	5863189	A	G	SHLD1	missense_variant	2,0	16.33	0	0	0	0	1	0	0	0	0	0	0	0	0	0	0	0	0	0	0	0	0	0	0	0	1	0	0	0	0	0	0	0	0	0	0	0	0	0	2
2:47403381:A:C,G	chr2	47403381	A	G	MSH2	missense_variant	0,30	16.33	2	2	2	2	2	2	2	2	2	2	2	2	2	2	2	2	2	2	2	2	2	2	2	2	2	2	0	0	2	0	0	0	0	0	2	0	2	2	30
8:47885973:T:A,C,G	chr8	47885973	T	A	PRKDC	missense_variant	2,8,0	16.27	1	1	0	0	2	0	0	0	0	0	0	0	0	0	0	0	0	0	0	0	0	0	0	0	0	0	0	0	0	2	2	2	2	2	2	2	0	0	8
11:61796470:C:T	chr11	61796470	C	T	FEN1	missense_variant	2	16.16	0	0	0	0	1	0	0	0	0	0	0	0	0	0	0	0	0	0	0	0	0	0	0	0	0	0	0	1	0	0	0	0	0	0	0	0	0	0	2
9:84001968:A:C,G	chr9	84001968	A	C	RMI1	missense_variant	38,0	16.14	1	1	1	1	1	1	1	1	1	1	1	1	1	1	1	1	1	1	1	1	1	1	1	1	1	1	1	1	1	1	1	1	1	1	1	1	1	1	38
10:101585904:C:T	chr10	101585904	C	T	POLL	missense_variant	11	16.12	0	0	0	0	1	1	1	1	1	1	1	1	1	1	1	0	0	0	0	0	0	0	0	0	0	0	0	0	0	0	0	0	0	0	0	0	0	0	11
3:14178498:T:A,C,G	chr3	14178498	T	C	XPC	missense_variant	0,28,0	16.07	2	2	.	.	2	2	2	2	2	.	2	2	2	2	2	2	2	2	2	2	.	2	0	0	0	0	0	0	2	2	2	2	2	2	2	2	2	2	28
3:48459885:G:A	chr3	48459885	G	A	ATRIP	missense_variant	5	16.02	0	0	0	0	1	0	0	0	0	0	0	0	0	0	0	0	0	0	0	0	0	0	1	1	1	1	0	0	0	0	0	0	0	0	0	0	0	0	5
3:48460731:T:A,C,G	chr3	48460731	T	G	ATRIP	missense_variant	0,20,0	16.01	0	0	0	0	2	2	2	2	2	2	2	2	2	2	2	2	2	2	2	2	0	2	0	0	0	0	0	0	2	0	0	0	0	0	0	0	2	2	20
8:47595961:G:A,C,T	chr8	47595961	G	C	SPIDR	missense_variant	0,38,0	16	2	2	2	2	2	2	2	2	2	2	2	2	2	2	2	2	2	2	2	2	2	2	2	2	2	2	2	2	2	2	2	2	2	2	2	2	2	2	38
3:14168315:C:A,G,T	chr3	14168315	C	T	XPC	missense_variant	0,0,14	15.99	3	3	3	3	3	0	0	0	0	0	0	0	0	0	0	0	0	0	0	0	3	0	0	0	0	0	3	0	0	3	3	3	3	3	3	3	0	0	14
16:3606496:T:A,C,G	chr16	3606496	T	G	SLX4	missense_variant	0,8,0	15.98	0	0	0	0	2	0	0	0	0	0	0	0	0	0	0	2	2	2	2	2	0	2	0	0	0	0	0	0	2	0	0	0	0	0	0	0	0	0	8
16:1774348:C:G,T	chr16	1774348	C	T	EME2	missense_variant	0,38	15.98	2	2	2	2	2	2	2	2	2	2	2	2	2	2	2	2	2	2	2	2	2	2	2	2	2	2	2	2	2	2	2	2	2	2	2	2	2	2	38
14:20357505:C:A,G,T	chr14	20357505	C	G	PARP2	missense_variant	0,38,0	15.88	2	2	2	2	2	2	2	2	2	2	2	2	2	2	2	2	2	2	2	2	2	2	2	2	2	2	2	2	2	2	2	2	2	2	2	2	2	2	38
19:45413614:G:A,C,T	chr19	45413614	G	T	ERCC1	missense_variant	3,0,0	15.85	0	0	0	0	1	0	0	0	0	0	0	0	0	0	0	0	0	0	0	0	0	0	0	0	0	0	0	0	0	0	1	0	0	0	0	1	0	0	3
3:51943411:G:A,C	chr3	51943411	G	A	PARP3	missense_variant	36,0	15.84	1	1	.	.	1	1	1	1	1	1	1	1	1	1	1	1	1	1	1	1	1	1	1	1	1	1	1	1	1	1	1	1	1	1	1	1	1	1	36
3:121489674:T:C,G	chr3	121489674	T	G	POLQ	missense_variant	10,0	15.83	0	0	0	0	1	0	0	0	0	0	0	0	0	0	0	1	1	1	1	1	0	1	0	0	0	0	0	0	1	0	0	0	0	0	0	0	1	1	10
6:37390753:T:C	chr6	37390753	T	C	RNF8	missense_variant	3	15.79	1	1	0	0	1	0	0	0	0	0	0	0	0	0	0	0	0	0	0	0	0	0	0	0	0	0	0	0	0	0	0	0	0	0	0	0	0	0	3
13:32329490:G:A,C,T	chr13	32329490	G	C	BRCA2	missense_variant&splice_region_variant	0,38,0	15.77	2	2	2	2	2	2	2	2	2	2	2	2	2	2	2	2	2	2	2	2	2	2	2	2	2	2	2	2	2	2	2	2	2	2	2	2	2	2	38
2:216148128:A:C,G,T	chr2	216148128	A	G	XRCC5	missense_variant	0,21,0	15.73	2	2	0	0	2	2	2	2	2	2	2	0	0	2	2	0	0	0	0	0	2	0	0	0	0	0	0	0	0	2	2	2	2	2	2	2	2	2	21
16:3597540:T:C,G	chr16	3597540	T	C	SLX4	missense_variant	34,4	15.71	1	1	1	1	1	1	1	1	1	1	1	1	1	1	1	1	1	1	1	1	1	1	2	2	2	2	1	1	1	1	1	1	1	1	1	1	1	1	34
6:145888023:C:T	chr6	145888023	C	T	SHPRH	missense_variant	37	15.69	1	1	1	1	1	1	1	1	1	1	1	1	1	1	1	1	1	1	1	1	1	1	1	1	1	1	1	1	1	.	1	1	1	1	1	1	1	1	37
16:23603614:T:C	chr16	23603614	T	C	PALB2	missense_variant	38	15.67	1	1	1	1	1	1	1	1	1	1	1	1	1	1	1	1	1	1	1	1	1	1	1	1	1	1	1	1	1	1	1	1	1	1	1	1	1	1	38
18:22936885:A:G	chr18	22936885	A	G	RBBP8	missense_variant	11	15.64	0	0	0	0	1	1	1	1	1	1	1	1	1	1	1	0	0	0	0	0	0	0	0	0	0	0	0	0	0	0	0	0	0	0	0	0	0	0	11
8:94387068:A:G,T	chr8	94387068	A	T	RAD54B	missense_variant	31,0	15.63	0	0	1	1	1	1	1	1	1	1	1	1	1	1	1	1	1	1	1	1	1	.	1	1	1	1	1	1	1	0	0	1	1	1	0	0	1	1	31
13:108210622:T:C	chr13	108210622	T	C	LIG4	missense_variant	19	15.58	1	1	1	1	1	0	0	0	0	0	0	0	0	0	0	0	0	0	0	0	1	0	1	1	1	1	1	1	0	1	1	1	1	1	1	1	0	0	19
9:107306445:G:A	chr9	107306445	G	A	RAD23B	missense_variant	13	15.53	0	1	0	0	1	0	0	0	1	0	0	1	0	0	0	1	0	1	1	1	0	1	1	1	0	1	0	0	1	0	0	0	0	0	0	0	0	0	13
3:8941619:T:C,G	chr3	8941619	T	C	RAD18	missense_variant	38,0	15.53	1	1	1	1	1	1	1	1	1	1	1	1	1	1	1	1	1	1	1	1	1	1	1	1	1	1	1	1	1	1	1	1	1	1	1	1	1	1	38
7:7637884:T:C	chr7	7637884	T	C	RPA3	missense_variant	34	15.5	1	1	1	1	1	1	1	1	1	1	1	1	1	1	1	0	0	0	1	0	1	1	1	1	1	1	1	1	1	1	1	1	1	1	1	1	1	1	34
16:89764957:T:A,C,G	chr16	89764957	T	G	FANCA	missense_variant	0,9,0	15.43	0	0	0	0	2	0	0	0	0	0	0	0	0	0	0	2	2	2	0	2	0	2	0	0	0	0	0	0	2	0	0	0	0	0	0	0	2	2	9
9:84002514:G:A,C	chr9	84002514	G	C	RMI1	missense_variant	8,0	15.41	0	0	0	0	1	0	0	0	0	0	0	0	0	0	0	0	0	0	0	0	0	0	0	0	0	0	0	0	0	1	1	1	1	1	1	1	0	0	8
X:14865229:A:C,G,T	chrX	14865229	A	C	FANCB	missense_variant	11,0,27	15.41	1	1	3	3	1	3	3	3	3	3	3	3	3	3	3	3	3	3	3	3	1	3	3	3	3	3	3	3	3	1	1	1	1	1	1	1	3	3	11
14:20345017:A:C,G,T	chr14	20345017	A	T	PARP2	missense_variant	0,28,0	15.4	0	0	2	2	2	2	2	2	2	2	2	2	2	2	2	2	2	2	2	2	0	2	2	2	2	2	2	2	2	0	0	0	0	0	0	0	2	2	28
4:83462641:T:C	chr4	83462641	T	C	ABRAXAS1	missense_variant	8	15.39	0	0	0	0	1	0	0	0	0	0	0	0	0	0	0	1	1	1	1	1	0	1	0	0	0	0	0	0	1	0	0	0	0	0	0	0	0	0	8
3:39093992:C:A,G,T	chr3	39093992	C	T	WDR48	missense_variant	0,0,38	15.39	3	3	3	3	3	3	3	3	3	3	3	3	3	3	3	3	3	3	3	3	3	3	3	3	3	3	3	3	3	3	3	3	3	3	3	3	3	3	38
20:5750456:T:A,C,G	chr20	5750456	T	G	SHLD1	missense_variant	0,2,2	15.31	0	0	0	0	3	0	0	0	0	0	0	0	0	0	0	0	0	2	2	0	0	0	0	0	0	0	0	0	3	0	0	0	0	0	0	0	0	0	2
15:43420563:C:A,G,T	chr15	43420563	C	A	TP53BP1	missense_variant	38,0,0	15.29	1	1	1	1	1	1	1	1	1	1	1	1	1	1	1	1	1	1	1	1	1	1	1	1	1	1	1	1	1	1	1	1	1	1	1	1	1	1	38
15:43477707:T:A,C	chr15	43477707	T	C	TP53BP1	missense_variant	7,4	15.26	0	0	0	0	2	0	0	0	0	0	0	0	0	0	0	1	1	1	1	1	0	1	2	2	0	2	0	0	1	0	0	0	0	0	0	0	0	0	4
2:68538164:T:A,C,G	chr2	68538164	T	C	APLF	missense_variant	0,34,0	15.19	2	2	0	0	2	2	2	2	2	2	2	2	2	2	2	2	2	2	2	2	2	2	2	2	2	2	0	0	2	2	2	2	2	2	2	2	2	2	34
13:32340395:G:A,C,T	chr13	32340395	G	A	BRCA2	missense_variant	38,0,0	15.16	1	1	1	1	1	1	1	1	1	1	1	1	1	1	1	1	1	1	1	1	1	1	1	1	1	1	1	1	1	1	1	1	1	1	1	1	1	1	38
13:32341001:T:A,C,G	chr13	32341001	T	C	BRCA2	missense_variant	0,38,0	15.14	2	2	2	2	2	2	2	2	2	2	2	2	2	2	2	2	2	2	2	2	2	2	2	2	2	2	2	2	2	2	2	2	2	2	2	2	2	2	38
3:8935951:T:C,G	chr3	8935951	T	G	RAD18	missense_variant	0,38	15.12	2	2	2	2	2	2	2	2	2	2	2	2	2	2	2	2	2	2	2	2	2	2	2	2	2	2	2	2	2	2	2	2	2	2	2	2	2	2	38
6:43605303:C:A,T	chr6	43605303	C	A	POLH	missense_variant	35,0	15.1	1	1	1	1	1	1	1	1	1	1	1	1	1	1	1	1	1	1	1	1	1	1	1	1	1	1	1	1	1	1	1	0	0	0	1	1	1	1	35
12:102195406:C:T	chr12	102195406	C	T	PARPBP	missense_variant	5	15.08	0	0	0	0	1	0	0	0	0	0	0	0	0	0	0	0	0	0	0	0	0	0	1	1	1	1	0	0	0	0	0	0	0	0	0	0	0	0	5
11:108301711:T:A,C,G	chr11	108301711	T	G	ATM	missense_variant	0,3,0	15.07	0	0	2	2	2	0	0	0	0	0	0	0	0	0	0	0	0	0	0	0	0	0	0	0	0	0	0	0	0	0	0	0	0	0	0	0	0	0	3
14:103699410:C:T	chr14	103699410	C	T	XRCC3	missense_variant	13	15.04	0	1	0	0	1	1	1	1	1	1	1	1	1	1	1	0	0	0	0	0	0	1	0	0	0	0	0	0	0	0	0	0	0	0	0	0	0	0	13
3:133618275:A:C,G,T	chr3	133618275	A	G	TOPBP1	missense_variant	0,38,0	14.98	2	2	2	2	2	2	2	2	2	2	2	2	2	2	2	2	2	2	2	2	2	2	2	2	2	2	2	2	2	2	2	2	2	2	2	2	2	2	38
17:75633299:T:A,C	chr17	75633299	T	C	RECQL5	missense_variant	0,38	14.97	2	2	2	2	2	2	2	2	2	2	2	2	2	2	2	2	2	2	2	2	2	2	2	2	2	2	2	2	2	2	2	2	2	2	2	2	2	2	38
2:17665523:T:A,C,G	chr2	17665523	T	G	SMC6	missense_variant	0,3,0	14.94	0	0	0	0	2	0	0	0	0	0	0	0	0	0	0	0	0	0	0	0	0	0	0	0	0	0	0	0	0	0	0	2	2	0	0	0	0	0	3
5:75596706:G:A,C,T	chr5	75596706	G	T	POLK	missense_variant	2,0,0	14.87	0	0	0	0	1	0	0	0	0	0	0	0	0	0	0	0	0	0	0	0	0	0	0	0	0	0	0	1	0	0	0	0	0	0	0	0	0	0	2
1:62445147:T:C	chr1	62445147	T	C	USP1	missense_variant	20	14.84	0	0	0	0	1	1	1	1	1	1	1	1	1	1	1	1	1	1	1	1	0	1	0	0	0	0	0	0	1	0	0	0	0	0	0	0	1	1	20
15:28163165:T:C	chr15	28163165	T	C	HERC2	missense_variant	38	14.72	1	1	1	1	1	1	1	1	1	1	1	1	1	1	1	1	1	1	1	1	1	1	1	1	1	1	1	1	1	1	1	1	1	1	1	1	1	1	38
15:43477714:C:T	chr15	43477714	C	T	TP53BP1	missense_variant	38	14.69	1	1	1	1	1	1	1	1	1	1	1	1	1	1	1	1	1	1	1	1	1	1	1	1	1	1	1	1	1	1	1	1	1	1	1	1	1	1	38
13:102865835:A:C,G	chr13	102865835	A	C	ERCC5	missense_variant	38,0	14.64	1	1	1	1	1	1	1	1	1	1	1	1	1	1	1	1	1	1	1	1	1	1	1	1	1	1	1	1	1	1	1	1	1	1	1	1	1	1	38
15:90794304:G:A,C,T	chr15	90794304	G	A	BLM	missense_variant	38,0,0	14.64	1	1	1	1	1	1	1	1	1	1	1	1	1	1	1	1	1	1	1	1	1	1	1	1	1	1	1	1	1	1	1	1	1	1	1	1	1	1	38
9:113408868:T:A,C,G	chr9	113408868	T	G	POLE3	missense_variant	0,5,0	14.6	0	0	0	0	2	0	0	0	0	0	0	0	0	0	0	0	0	0	0	0	0	0	2	2	2	2	0	0	0	0	0	0	0	0	0	0	0	0	5
14:45175951:T:A,C	chr14	45175951	T	C	FANCM	missense_variant	3,0	14.56	0	0	0	0	1	0	0	0	0	0	0	0	0	0	0	0	0	0	0	0	0	0	0	0	0	0	1	1	0	0	0	0	0	0	0	0	0	0	3
3:37025922:G:A,C,T	chr3	37025922	G	T	MLH1	missense_variant	12,0,0	14.5	0	0	0	0	1	1	1	1	1	1	1	1	1	1	1	0	0	0	0	0	0	0	0	0	0	0	0	1	0	0	0	0	0	0	0	0	0	0	12
17:61744447:A:G	chr17	61744447	A	G	BRIP1	missense_variant	37	14.45	1	1	1	1	1	1	1	1	1	1	1	1	1	1	1	1	1	1	1	1	1	.	1	1	1	1	1	1	1	1	1	1	1	1	1	1	1	1	37
1:75880086:G:A,C,T	chr1	75880086	G	A	MSH4	missense_variant	38,0,0	14.42	1	1	1	1	1	1	1	1	1	1	1	1	1	1	1	1	1	1	1	1	1	1	1	1	1	1	1	1	1	1	1	1	1	1	1	1	1	1	38
7:154963685:T:C	chr7	154963685	T	C	PAXIP1	missense_variant	19	14.36	1	1	1	1	1	0	0	0	0	0	0	0	0	0	0	0	0	0	0	0	1	0	1	1	1	1	1	1	0	1	1	1	1	1	1	1	0	0	19
13:32770132:G:A,C,T	chr13	32770132	G	T	PDS5B	missense_variant	2,0,0	14.34	0	0	0	0	1	0	0	0	0	0	0	0	0	0	0	0	0	0	0	0	1	0	0	0	0	0	0	0	0	0	0	0	0	0	0	0	0	0	2
20:5863260:A:C,G	chr20	5863260	A	G	SHLD1	missense_variant	0,38	14.25	2	2	2	2	2	2	2	2	2	2	2	2	2	2	2	2	2	2	2	2	2	2	2	2	2	2	2	2	2	2	2	2	2	2	2	2	2	2	38
5:87404977:T:A,C	chr5	87404977	T	C	CCNH	missense_variant	0,38	14.22	2	2	2	2	2	2	2	2	2	2	2	2	2	2	2	2	2	2	2	2	2	2	2	2	2	2	2	2	2	2	2	2	2	2	2	2	2	2	38
8:47834279:C:A,G,T	chr8	47834279	C	T	PRKDC	missense_variant	0,0,2	14.18	0	0	0	0	3	0	0	0	0	0	0	0	0	0	0	0	0	0	0	0	0	3	0	0	0	0	0	0	0	0	0	0	0	0	0	0	0	0	2
8:31059213:A:G	chr8	31059213	A	G	WRN	missense_variant	2	14.04	0	1	0	0	1	0	0	0	0	0	0	0	0	0	0	0	0	0	0	0	0	0	0	0	0	0	0	0	0	0	0	0	0	0	0	0	0	0	2
8:47779031:T:C,G	chr8	47779031	T	C	PRKDC	missense_variant	38,0	14.04	1	1	1	1	1	1	1	1	1	1	1	1	1	1	1	1	1	1	1	1	1	1	1	1	1	1	1	1	1	1	1	1	1	1	1	1	1	1	38
13:32340232:A:C,G,T	chr13	32340232	A	T	BRCA2	missense_variant	0,9,0	13.98	0	0	0	0	2	0	0	0	0	0	0	0	0	0	0	0	0	0	0	0	2	0	0	0	0	0	0	0	0	2	2	2	2	2	2	2	0	0	9
2:47445574:G:A	chr2	47445574	G	A	MSH2	missense_variant	20	13.93	0	0	0	0	1	1	1	1	1	1	1	1	1	1	1	1	1	1	1	1	0	1	0	0	0	0	0	0	1	0	0	0	0	0	0	0	1	1	20
2:17781634:C:A,G,T	chr2	17781634	C	T	GEN1	missense_variant	0,0,37	13.92	3	3	3	3	3	.	3	3	3	3	3	3	3	3	3	3	3	3	3	3	3	3	3	3	3	3	3	3	3	3	3	3	3	3	3	3	3	3	37
8:22107757:T:C	chr8	22107757	T	C	NUDT18	missense_variant	26	13.87	1	1	1	0	1	0	0	0	0	0	0	0	0	0	0	1	1	1	1	1	1	1	1	1	1	1	1	1	0	1	1	1	1	1	1	1	1	1	26
13:108209075:T:A,C	chr13	108209075	T	C	LIG4	missense_variant	0,38	13.84	2	2	2	2	2	2	2	2	2	2	2	2	2	2	2	2	2	2	2	2	2	2	2	2	2	2	2	2	2	2	2	2	2	2	2	2	2	2	38
10:49470749:C:G,T	chr10	49470749	C	T	ERCC6	missense_variant	0,37	13.81	2	2	2	2	2	2	2	2	2	2	2	2	0	2	2	2	2	2	2	2	2	2	2	2	2	2	2	2	2	2	2	2	2	2	2	2	2	2	37
14:45175257:G:A,C	chr14	45175257	G	C	FANCM	missense_variant	0,36	13.65	2	2	2	2	2	2	2	2	2	2	2	2	2	2	2	2	2	2	2	2	2	2	2	2	2	2	.	.	2	2	2	2	2	2	2	2	2	2	36
8:47407879:A:G	chr8	47407879	A	G	SPIDR	missense_variant	3	13.63	0	0	0	0	1	0	0	0	0	0	0	0	0	0	0	0	0	0	0	0	.	0	0	0	0	0	0	0	0	0	0	0	0	0	0	0	1	1	3
1:231351433:C:A,T	chr1	231351433	C	A	SPRTN	missense_variant	38,0	13.61	1	1	1	1	1	1	1	1	1	1	1	1	1	1	1	1	1	1	1	1	1	1	1	1	1	1	1	1	1	1	1	1	1	1	1	1	1	1	38
12:109088365:C:G,T	chr12	109088365	C	G	ALKBH2	missense_variant	38,0	13.57	1	1	1	1	1	1	1	1	1	1	1	1	1	1	1	1	1	1	1	1	1	1	1	1	1	1	1	1	1	1	1	1	1	1	1	1	1	1	38
18:54293973:A:G,T	chr18	54293973	A	G	POLI	missense_variant	38,0	13.51	1	1	1	1	1	1	1	1	1	1	1	1	1	1	1	1	1	1	1	1	1	1	1	1	1	1	1	1	1	1	1	1	1	1	1	1	1	1	38
2:68577880:A:G,T	chr2	68577880	A	G	APLF	missense_variant	37,0	13.47	1	1	1	1	1	1	1	1	1	1	1	1	1	1	1	1	1	1	1	1	1	1	1	1	1	1	1	1	1	.	1	1	1	1	1	1	1	1	37
13:48041106:A:C,G,T	chr13	48041106	A	C	NUDT15	missense_variant	25,1,0	13.45	1	1	1	1	1	1	0	1	0	0	0	0	0	1	1	1	0	1	1	1	1	0	1	1	0	1	0	0	0	2	1	1	1	1	1	1	1	1	25
12:21490312:G:A,C,T	chr12	21490312	G	A	RECQL	missense_variant	37,0,1	13.34	1	3	1	1	1	1	1	1	1	1	1	1	1	1	1	1	1	1	1	1	1	1	1	1	1	1	1	1	1	1	1	1	1	1	1	1	1	1	37
10:49933631:T:A,C	chr10	49933631	T	C	PARG	missense_variant	0,38	13.3	2	2	2	2	2	2	2	2	2	2	2	2	2	2	2	2	2	2	2	2	2	2	2	2	2	2	2	2	2	2	2	2	2	2	2	2	2	2	38
10:96320655:G:A	chr10	96320655	G	A	DNTT	missense_variant	20	13.28	0	0	0	0	1	1	1	1	1	1	1	1	1	1	1	1	1	1	1	1	0	1	0	0	0	0	0	0	1	0	0	0	0	0	0	0	1	1	20
12:916458:T:C,G	chr12	916458	T	G	RAD52	missense_variant	2,1	13.27	0	0	0	0	1	0	0	0	0	0	0	0	0	0	0	0	0	0	0	0	0	0	0	0	0	0	0	2	0	1	0	0	0	0	0	0	0	0	2
5:75581299:C:T	chr5	75581299	C	T	POLK	missense_variant	38	13.12	1	1	1	1	1	1	1	1	1	1	1	1	1	1	1	1	1	1	1	1	1	1	1	1	1	1	1	1	1	1	1	1	1	1	1	1	1	1	38
17:18290907:G:T	chr17	18290907	G	T	TOP3A	missense_variant	38	13.11	1	1	1	1	1	1	1	1	1	1	1	1	1	1	1	1	1	1	1	1	1	1	1	1	1	1	1	1	1	1	1	1	1	1	1	1	1	1	38
6:30705338:T:A,C,G	chr6	30705338	T	G	MDC1	missense_variant	4,0,9	13.05	0	0	3	3	1	3	3	0	3	3	0	0	3	3	3	0	0	0	0	0	0	0	0	0	0	0	0	0	0	1	0	1	0	0	0	0	1	0	4
12:132634302:T:A,C,G	chr12	132634302	T	G	POLE	missense_variant	0,4,0	13.03	0	0	0	0	2	0	0	0	0	0	0	0	.	0	0	0	0	0	0	0	0	0	0	0	0	0	0	0	.	0	0	2	2	2	0	0	.	.	4
8:47957176:T:C,G	chr8	47957176	T	G	PRKDC	missense_variant	5,0	12.62	0	0	0	0	1	0	0	0	0	0	0	0	0	0	0	0	0	0	0	0	0	0	1	1	1	1	0	0	0	0	0	0	0	0	0	0	0	0	5
6:111374301:T:C,G	chr6	111374301	T	C	REV3L	missense_variant	38,0	12.53	1	1	1	1	1	1	1	1	1	1	1	1	1	1	1	1	1	1	1	1	1	1	1	1	1	1	1	1	1	1	1	1	1	1	1	1	1	1	38
2:151465737:A:C,G	chr2	151465737	A	G	RIF1	missense_variant	0,28	12.5	.	.	2	2	2	2	2	2	2	2	2	2	2	2	2	2	2	2	2	2	.	2	2	2	2	2	2	2	2	.	.	.	.	.	.	.	2	2	28
17:81547248:C:T	chr17	81547248	C	T	FAAP100	missense_variant	38	12.48	1	1	1	1	1	1	1	1	1	1	1	1	1	1	1	1	1	1	1	1	1	1	1	1	1	1	1	1	1	1	1	1	1	1	1	1	1	1	38
15:89325648:G:A,T	chr15	89325648	G	A	POLG	missense_variant	38,0	12.43	1	1	1	1	1	1	1	1	1	1	1	1	1	1	1	1	1	1	1	1	1	1	1	1	1	1	1	1	1	1	1	1	1	1	1	1	1	1	38
11:65860692:C:A,G,T	chr11	65860692	C	T	MUS81	missense_variant	0,0,21	12.36	3	3	3	3	3	.	.	.	.	.	.	.	.	.	.	.	.	.	.	.	3	.	3	3	3	3	3	3	.	3	3	3	3	3	3	3	3	3	21
17:80429850:A:C,G,T	chr17	80429850	A	C	ENDOV	missense_variant	37,0,1	12.31	1	1	1	1	1	1	1	1	1	1	1	1	1	1	1	1	1	1	1	1	1	1	1	1	1	1	1	1	1	1	1	1	1	1	1	1	3	1	37
6:30704183:T:A,C,G	chr6	30704183	T	G	MDC1	missense_variant	1,2,19	12.29	0	0	3	3	2	3	0	3	0	3	0	0	0	3	3	3	3	0	3	3	3	3	0	0	0	0	2	0	3	3	0	0	3	3	1	3	0	3	2
15:90754884:C:G,T	chr15	90754884	C	T	BLM	missense_variant	0,4	12.25	0	0	2	2	2	0	0	2	0	0	0	0	0	0	0	0	0	0	0	0	0	0	0	0	0	0	0	0	0	0	0	0	0	0	0	0	0	0	4
8:47807280:C:A,G,T	chr8	47807280	C	T	PRKDC	missense_variant	2,0,0	12.23	0	0	0	0	1	0	0	1	0	0	0	0	0	0	0	0	0	0	0	0	0	0	0	0	0	0	0	0	0	0	0	0	0	0	0	0	0	0	2
16:1775083:A:G	chr16	1775083	A	G	EME2	missense_variant	38	12.23	1	1	1	1	1	1	1	1	1	1	1	1	1	1	1	1	1	1	1	1	1	1	1	1	1	1	1	1	1	1	1	1	1	1	1	1	1	1	38
10:49532847:C:G,T	chr10	49532847	C	T	ERCC6	missense_variant	0,36	12.01	2	2	2	2	2	2	2	2	2	2	2	2	2	2	2	2	2	2	2	2	2	2	2	2	2	2	0	0	2	2	2	2	2	2	2	2	2	2	36
8:47849212:T:C,G	chr8	47849212	T	G	PRKDC	missense_variant	2,0	11.97	0	0	0	0	1	0	0	0	0	0	0	0	0	0	0	0	0	0	0	0	0	0	0	0	0	0	0	1	0	0	0	0	0	0	0	0	0	0	2
13:32339683:G:A,C,T	chr13	32339683	G	T	BRCA2	missense_variant	2,0,0	11.9	0	0	0	0	1	0	0	1	0	0	0	0	0	0	0	0	0	0	0	0	0	0	0	0	0	0	0	0	0	0	0	0	0	0	0	0	0	0	2
3:9756479:C:T	chr3	9756479	C	T	OGG1	missense_variant&NMD_transcript_variant	2	11.87	0	0	0	0	1	.	.	.	.	.	.	.	.	.	.	.	.	.	.	.	0	.	0	0	0	0	1	0	.	0	0	0	0	0	0	.	.	.	2
X:24717435:G:A,C	chrX	24717435	G	C	POLA1	missense_variant	2,0	11.86	0	0	0	1	1	0	0	0	0	0	0	0	0	0	0	0	0	0	0	0	0	0	0	0	0	0	0	0	0	0	0	0	0	0	0	0	0	0	2
5:80656415:C:A,T	chr5	80656415	C	T	MSH3	missense_variant	0,4	11.52	0	0	0	0	2	0	0	0	0	0	0	0	0	0	0	0	0	0	0	0	0	0	2	2	0	2	0	0	0	0	0	0	0	0	0	0	0	0	4
11:43920005:T:A,C,G	chr11	43920005	T	C	ALKBH3	missense_variant	2,36,0	11.46	2	2	1	1	2	2	2	2	2	2	2	2	2	2	2	2	2	2	2	2	2	2	2	2	2	2	2	2	2	2	2	2	2	2	2	2	2	2	36
10:101585428:G:A,C,T	chr10	101585428	G	T	POLL	missense_variant	0,0,29	11.45	.	.	3	3	3	3	3	3	3	3	3	3	3	3	3	3	3	3	3	3	3	3	3	3	3	3	3	3	3	.	.	.	.	.	.	.	3	3	29
8:30578938:T:C,G	chr8	30578938	T	C	GTF2E2	missense_variant	36,0	11.3	1	1	1	1	1	1	1	1	1	1	1	1	1	1	1	1	1	1	1	1	1	1	1	1	1	1	0	0	1	1	1	1	1	1	1	1	1	1	36
8:47798391:T:A,C,G	chr8	47798391	T	C	PRKDC	missense_variant	0,38,0	11.26	2	2	2	2	2	2	2	2	2	2	2	2	2	2	2	2	2	2	2	2	2	2	2	2	2	2	2	2	2	2	2	2	2	2	2	2	2	2	38
17:35920240:T:A,C	chr17	35920240	T	C	RDM1	missense_variant	0,8	11.25	0	0	0	0	2	.	.	.	.	.	.	0	0	.	.	0	0	0	0	0	0	0	0	0	0	0	0	0	0	2	2	2	2	2	2	2	0	0	8
11:65863639:G:A,C,T	chr11	65863639	G	C	MUS81	missense_variant	0,21,17	11.15	2	2	2	2	2	3	3	3	3	3	3	3	3	3	3	3	3	3	3	3	2	3	2	2	2	2	2	2	3	2	2	2	2	2	2	2	2	2	21
20:5772864:C:T	chr20	5772864	C	T	SHLD1	missense_variant&splice_region_variant	37	11.06	1	1	1	1	1	1	1	1	1	1	1	1	1	1	1	1	1	1	1	1	1	1	1	1	1	1	0	1	1	1	1	1	1	1	1	1	1	1	37
17:43071212:T:C	chr17	43071212	T	C	BRCA1	missense_variant	37	11.05	1	1	1	1	1	1	1	1	1	1	1	1	1	1	1	1	1	1	1	1	1	1	1	1	1	1	1	1	1	.	1	1	1	1	1	1	1	1	37
14:45175326:T:C,G	chr14	45175326	T	C	FANCM	missense_variant	37,0	10.94	1	1	1	1	1	1	1	1	1	1	1	1	1	1	1	1	1	1	1	1	1	1	1	1	1	1	0	1	1	1	1	1	1	1	1	1	1	1	37
10:49470692:G:A,C,T	chr10	49470692	G	T	ERCC6	missense_variant	2,0,0	10.93	0	0	0	0	1	0	0	0	0	0	0	0	0	0	0	0	0	0	0	1	0	0	0	0	0	0	0	0	0	0	0	0	0	0	0	0	0	0	2
1:241866672:A:C,G,T	chr1	241866672	A	T	EXO1	missense_variant	1,4,0	10.91	0	0	2	2	2	0	0	0	0	0	0	0	0	0	0	0	0	0	0	0	0	0	0	0	0	0	0	2	1	0	0	0	0	0	0	0	.	.	4
14:45175101:T:C	chr14	45175101	T	C	FANCM	missense_variant	11	10.89	0	0	0	0	1	1	1	1	1	1	1	1	1	1	1	0	0	0	0	0	0	0	0	0	0	0	.	.	0	0	0	0	0	0	0	0	0	0	11
17:75628354:C:G,T	chr17	75628354	C	T	RECQL5	missense_variant	0,3	10.81	0	0	0	0	2	0	0	0	0	0	0	0	0	0	0	0	0	0	0	0	0	0	0	0	0	0	2	2	0	0	0	0	0	0	0	0	0	0	3
16:23636119:G:A,C,T	chr16	23636119	G	T	PALB2	missense_variant	0,0,38	10.8	3	3	3	3	3	3	3	3	3	3	3	3	3	3	3	3	3	3	3	3	3	3	3	3	3	3	3	3	3	3	3	3	3	3	3	3	3	3	38
14:45176760:G:A,C,T	chr14	45176760	G	A	FANCM	missense_variant	36,0,0	10.64	1	1	0	0	1	1	1	1	1	1	1	1	1	1	1	1	1	1	1	1	1	1	1	1	1	1	1	1	1	1	1	1	1	1	1	1	1	1	36
8:22109338:A:C,G	chr8	22109338	A	G	NUDT18	missense_variant	0,38	10.62	2	2	2	2	2	2	2	2	2	2	2	2	2	2	2	2	2	2	2	2	2	2	2	2	2	2	2	2	2	2	2	2	2	2	2	2	2	2	38
3:149055388:A:C,G	chr3	149055388	A	G	HLTF	missense_variant	0,38	10.42	2	2	2	2	2	2	2	2	2	2	2	2	2	2	2	2	2	2	2	2	2	2	2	2	2	2	2	2	2	2	2	2	2	2	2	2	2	2	38
13:102862758:G:A	chr13	102862758	G	A	ERCC5	missense_variant	29	10.31	.	.	1	1	1	1	1	1	1	1	1	1	1	1	1	1	1	1	1	1	1	1	1	1	1	1	1	1	1	.	.	.	.	.	.	.	1	1	29
19:4409436:G:A,C,T	chr19	4409436	G	T	CHAF1A	missense_variant	19,0,0	10.3	0	0	0	0	1	1	1	1	1	1	1	1	1	1	1	1	1	1	1	1	0	.	0	0	0	0	0	0	1	0	0	0	0	0	0	0	1	1	19
16:89795980:A:C,G,T	chr16	89795980	A	G	FANCA	missense_variant	0,38,0	10.28	2	2	2	2	2	2	2	2	2	2	2	2	2	2	2	2	2	2	2	2	2	2	2	2	2	2	2	2	2	2	2	2	2	2	2	2	2	2	38
3:129302014:A:C,G,T	chr3	129302014	A	G	HMCES	missense_variant	0,32,0	10.22	2	2	.	0	2	2	.	2	2	2	2	2	2	2	2	2	2	2	2	2	2	2	2	2	2	2	0	0	2	2	.	2	2	2	2	2	2	2	32
9:84002017:A:C,G,T	chr9	84002017	A	T	RMI1	missense_variant	0,0,38	10.21	3	3	3	3	3	3	3	3	3	3	3	3	3	3	3	3	3	3	3	3	3	3	3	3	3	3	3	3	3	3	3	3	3	3	3	3	3	3	38
2:17781533:C:T	chr2	17781533	C	T	GEN1	missense_variant	37	10.18	1	1	1	1	1	.	1	1	1	1	1	1	1	1	1	1	1	1	1	1	1	1	1	1	1	1	1	1	1	1	1	1	1	1	1	1	1	1	37
17:43071170:C:A,G,T	chr17	43071170	C	T	BRCA1	missense_variant	1,0,2	10.16	0	0	0	0	3	0	0	1	0	0	0	0	0	0	0	0	0	0	0	0	0	0	0	0	0	3	0	0	0	.	0	0	0	0	0	0	0	0	2
3:133644252:T:C,G	chr3	133644252	T	G	TOPBP1	missense_variant	2,0	9.999	0	0	0	0	1	0	0	0	0	0	0	0	0	0	1	0	0	0	0	0	0	0	0	0	0	0	0	0	0	0	0	0	0	0	0	0	0	0	2
17:80425072:T:A,C,G	chr17	80425072	T	C	ENDOV	missense_variant	0,37,0	9.99	2	2	2	.	2	2	2	2	2	2	2	2	2	2	2	2	2	2	2	2	2	2	2	2	2	2	2	2	2	2	2	2	2	2	2	2	2	2	37
X:24717457:G:A	chrX	24717457	G	A	POLA1	missense_variant	36	9.924	1	1	1	1	1	1	1	1	1	1	1	1	1	1	1	1	1	1	1	1	1	1	1	1	1	1	1	1	1	1	1	1	1	1	1	1	.	.	36
12:132649413:C:A,T	chr12	132649413	C	T	POLE	missense_variant	2,10	9.923	2	2	0	0	1	0	0	0	0	0	0	0	0	0	0	0	1	0	0	0	2	0	0	0	0	0	0	0	0	2	2	2	2	2	2	2	0	0	2
11:108253842:C:A,G,T	chr11	108253842	C	T	ATM	missense_variant	0,0,8	9.883	0	0	0	0	3	0	0	0	0	0	0	0	0	0	0	0	0	0	0	0	0	0	0	0	0	0	0	0	0	3	3	3	3	3	3	3	0	0	8
15:28222126:C:T	chr15	28222126	C	T	HERC2	missense_variant	38	9.863	1	1	1	1	1	1	1	1	1	1	1	1	1	1	1	1	1	1	1	1	1	1	1	1	1	1	1	1	1	1	1	1	1	1	1	1	1	1	38
17:35101018:T:C,G	chr17	35101018	T	G	RAD51D	missense_variant	5,0	9.787	0	0	0	0	1	0	0	0	0	0	0	0	0	0	0	1	1	1	1	0	0	0	0	0	0	0	0	0	0	0	0	0	0	0	0	0	0	0	5
2:17703177:G:A,C,T	chr2	17703177	G	C	SMC6	missense_variant	0,34,0	9.748	2	2	2	2	2	2	2	2	2	2	2	2	2	2	2	2	2	2	2	2	2	2	0	0	0	0	2	2	2	2	2	2	2	2	2	2	2	2	34
14:45175669:C:A,G,T	chr14	45175669	C	T	FANCM	missense_variant	0,0,38	9.735	3	3	3	3	3	3	3	3	3	3	3	3	3	3	3	3	3	3	3	3	3	3	3	3	3	3	3	3	3	3	3	3	3	3	3	3	3	3	38
2:219157628:A:C,G,T	chr2	219157628	A	T	NHEJ1	missense_variant	0,20,0	9.664	0	0	0	0	2	2	2	2	2	2	2	2	2	2	2	2	2	2	2	2	0	2	0	0	0	0	0	0	2	0	0	0	0	0	0	0	2	2	20
13:102862545:G:A,C	chr13	102862545	G	C	ERCC5	missense_variant	2,0	9.651	0	0	0	0	1	0	0	0	0	0	0	0	0	0	0	0	1	0	0	0	0	0	0	0	0	0	0	0	0	0	0	0	0	0	0	0	0	0	2
22:28712017:A:G	chr22	28712017	A	G	CHEK2	missense_variant&splice_region_variant&NMD_transcript_variant	34	9.63	1	1	1	1	1	1	0	1	1	1	1	1	1	0	1	1	1	1	1	1	1	1	1	1	1	1	0	0	1	1	1	1	1	1	1	1	1	1	34
8:47440327:A:C,G,T	chr8	47440327	A	G	SPIDR	missense_variant&NMD_transcript_variant	0,38,0	9.629	2	2	2	2	2	2	2	2	2	2	2	2	2	2	2	2	2	2	2	2	2	2	2	2	2	2	2	2	2	2	2	2	2	2	2	2	2	2	38
6:30705461:T:A,C,G	chr6	30705461	T	G	MDC1	missense_variant	4,0,10	9.592	0	0	3	3	1	3	3	0	3	3	3	0	3	3	3	0	0	0	0	0	0	0	0	0	0	0	0	0	0	1	0	1	0	0	0	0	1	0	4
13:32339247:A:C,G	chr13	32339247	A	G	BRCA2	missense_variant	0,2	9.506	0	0	0	0	2	0	0	0	0	0	0	0	0	0	0	0	0	0	0	0	0	0	0	0	0	0	0	2	0	0	0	0	0	0	0	0	0	0	2
7:44074524:T:A,C	chr7	44074524	T	C	POLM	missense_variant	0,3	9.502	0	0	0	0	2	0	0	0	0	0	0	0	0	0	0	0	0	0	0	0	0	0	0	0	0	0	0	0	0	0	0	0	0	0	0	0	2	2	3
17:75628992:C:A,G,T	chr17	75628992	C	T	RECQL5	missense_variant	0,0,3	9.362	0	0	0	0	3	0	0	0	0	0	0	0	0	0	0	0	0	0	0	0	0	0	0	0	0	0	3	3	0	0	0	0	0	0	0	0	0	0	3
6:37359217:T:C,G	chr6	37359217	T	C	RNF8	missense_variant&NMD_transcript_variant	11,0	9.24	1	1	0	0	1	0	0	0	0	0	0	0	0	0	0	0	0	0	0	0	1	0	0	0	0	0	0	0	0	1	1	1	1	1	1	1	0	0	11
3:129298472:T:A,C,G	chr3	129298472	T	G	HMCES	missense_variant	0,8,0	9.236	0	0	0	2	2	0	0	0	0	0	0	0	0	0	0	2	2	2	2	2	0	0	0	0	0	0	2	0	0	0	.	0	0	0	0	0	0	0	8
16:89770591:G:A	chr16	89770591	G	A	FANCA	missense_variant	12	9.198	1	1	0	0	1	0	0	0	0	0	0	0	0	0	0	0	0	0	1	0	0	0	0	0	0	0	0	1	0	1	1	1	1	1	1	1	0	0	12
9:95107224:T:C,G	chr9	95107224	T	G	FANCC	missense_variant	5,0	9.034	0	0	0	0	1	0	0	0	0	0	0	0	0	0	0	0	0	0	0	0	0	0	1	1	1	1	0	0	0	0	0	0	0	0	0	0	0	0	5
12:132634348:C:G,T	chr12	132634348	C	T	POLE	missense_variant	0,9	9.002	0	0	0	.	2	0	0	0	0	0	0	0	0	0	0	2	2	2	2	2	0	2	0	0	0	0	0	2	2	0	0	0	0	0	0	0	0	0	9
1:45334424:T:A,C,G	chr1	45334424	T	G	MUTYH	missense_variant	0,13,0	8.973	0	0	0	0	2	2	2	2	2	2	2	2	2	2	2	0	0	0	0	0	0	0	0	0	0	0	2	2	0	0	0	0	0	0	0	0	0	0	13
6:24658684:C:A,G,T	chr6	24658684	C	T	TDP2	missense_variant	0,0,38	8.958	3	3	3	3	3	3	3	3	3	3	3	3	3	3	3	3	3	3	3	3	3	3	3	3	3	3	3	3	3	3	3	3	3	3	3	3	3	3	38
3:129436611:T:C,G	chr3	129436611	T	C	MBD4	missense_variant	37,0	8.873	1	1	1	1	1	1	1	1	1	1	1	1	1	1	0	1	1	1	1	1	1	1	1	1	1	1	1	1	1	1	1	1	1	1	1	1	1	1	37
15:28179023:C:T	chr15	28179023	C	T	HERC2	missense_variant	12	8.84	0	0	0	0	1	1	1	1	1	1	1	1	1	1	1	0	0	0	0	0	0	0	1	0	0	0	0	0	0	0	0	0	0	0	0	0	0	0	12
16:79432:G:A,C,T	chr16	79432	G	A	MPG	missense_variant	12,0,0	8.801	1	1	0	0	1	0	0	0	0	0	0	0	0	0	0	0	0	0	0	0	1	0	0	0	1	0	0	0	0	1	1	1	1	1	1	1	0	0	12
10:14908656:C:A,G,T	chr10	14908656	C	T	DCLRE1C	missense_variant	0,4,2	8.784	0	0	0	0	3	0	0	0	0	0	0	0	0	0	0	0	0	0	0	0	0	.	2	2	2	2	0	0	0	0	0	0	0	0	3	0	0	0	2
16:3591222:C:T	chr16	3591222	C	T	SLX4	missense_variant	38	8.784	1	1	1	1	1	1	1	1	1	1	1	1	1	1	1	1	1	1	1	1	1	1	1	1	1	1	1	1	1	1	1	1	1	1	1	1	1	1	38
13:32338118:G:A,C,T	chr13	32338118	G	T	BRCA2	missense_variant	3,0,0	8.76	0	0	0	0	1	0	0	0	0	0	0	0	0	0	0	0	1	1	0	0	0	0	0	0	0	0	0	0	0	0	0	0	0	0	0	0	0	0	3
16:3589473:C:A,G,T	chr16	3589473	C	T	SLX4	missense_variant	0,0,5	8.741	3	3	3	0	3	0	0	0	0	0	0	0	0	0	0	0	0	0	0	0	0	0	0	0	0	0	0	0	3	0	0	0	0	0	0	0	0	0	5
7:152648691:A:G,T	chr7	152648691	A	G	XRCC2	missense_variant	37,0	8.681	1	1	1	1	1	1	1	1	1	1	1	1	1	1	1	1	1	1	1	1	1	1	1	1	1	1	1	1	1	1	1	1	1	1	.	1	1	1	37
17:81547556:G:C	chr17	81547556	G	C	FAAP100	missense_variant	3	8.618	0	0	0	0	1	0	0	0	0	0	0	0	0	0	0	0	0	0	0	0	0	0	0	0	0	0	0	0	0	0	0	0	0	0	0	0	1	1	3
16:3601012:T:A,C,G	chr16	3601012	T	C	SLX4	missense_variant	0,36,0	8.557	2	2	0	0	2	2	2	2	2	2	2	2	2	2	2	2	2	2	2	2	2	2	2	2	2	2	2	2	2	2	2	2	2	2	2	2	2	2	36
14:89963184:A:C,G,T	chr14	89963184	A	G	TDP1	missense_variant	0,38,0	8.462	2	2	2	2	2	2	2	2	2	2	2	2	2	2	2	2	2	2	2	2	2	2	2	2	2	2	2	2	2	2	2	2	2	2	2	2	2	2	38
17:80422186:C:T	chr17	80422186	C	T	ENDOV	missense_variant&NMD_transcript_variant	2	8.46	0	0	1	0	1	0	0	0	0	0	0	0	0	0	0	0	0	0	0	0	0	0	0	0	0	0	0	0	0	0	0	0	0	0	0	0	0	0	2
3:142556008:T:C,G	chr3	142556008	T	C	ATR	missense_variant	29,0	8.321	1	1	1	1	1	1	1	1	1	1	1	1	1	1	1	0	0	0	0	0	1	0	1	0	1	1	1	0	0	1	1	1	1	1	1	1	1	1	29
1:45332832:C:T	chr1	45332832	C	T	MUTYH	missense_variant&splice_region_variant	3	8.317	1	1	0	0	1	0	0	0	0	0	0	0	0	0	0	0	0	0	0	0	0	0	0	0	0	0	0	0	0	0	0	0	0	0	0	0	0	0	3
3:9757240:G:A	chr3	9757240	G	A	OGG1	missense_variant	2	8.285	0	0	0	0	1	0	0	0	0	0	0	0	0	0	0	0	0	0	0	0	0	0	0	0	0	0	1	0	0	0	0	0	0	0	0	0	0	0	2
X:24748319:A:G	chrX	24748319	A	G	POLA1	missense_variant	38	8.215	1	1	1	1	1	1	1	1	1	1	1	1	1	1	1	1	1	1	1	1	1	1	1	1	1	1	1	1	1	1	1	1	1	1	1	1	1	1	38
3:48459903:C:A,G,T	chr3	48459903	C	T	ATRIP	missense_variant	0,0,2	8.176	0	3	0	0	3	0	0	0	0	0	0	0	0	0	0	0	0	0	0	0	0	0	0	0	0	0	0	0	0	0	0	0	0	0	0	0	0	0	2
14:45175662:G:A,C,T	chr14	45175662	G	A	FANCM	missense_variant	37,0,0	8.094	1	1	1	1	1	1	1	1	1	1	1	1	1	1	1	1	1	1	1	1	1	1	1	1	0	1	1	1	1	1	1	1	1	1	1	1	1	1	37
13:32326117:T:A,C,G	chr13	32326117	T	G	BRCA2	missense_variant	0,5,0	8.079	0	0	0	0	2	0	0	0	0	0	0	0	0	0	0	0	0	0	0	0	0	0	2	2	2	2	0	0	0	0	0	0	0	0	0	0	0	0	5
8:47599009:C:A,G,T	chr8	47599009	C	G	SPIDR	missense_variant	0,37,0	7.995	2	2	2	2	2	2	2	2	2	2	2	2	2	2	2	2	2	2	2	2	2	2	2	2	2	2	2	.	2	2	2	2	2	2	2	2	2	2	37
16:89810951:A:C,G,T	chr16	89810951	A	G	FANCA	missense_variant	0,37,0	7.992	2	2	2	2	2	2	2	2	2	2	2	2	2	2	2	2	2	2	2	2	2	2	2	2	0	2	2	2	2	2	2	2	2	2	2	2	2	2	37
10:129766974:T:A,C,G	chr10	129766974	T	G	MGMT	missense_variant	2,26,1	7.925	0	0	0	0	2	2	2	2	2	2	2	2	2	2	2	2	2	2	2	2	0	2	0	0	0	0	3	2	2	2	2	1	2	1	2	2	2	2	26
19:7620869:C:G,T	chr19	7620869	C	T	XAB2	missense_variant	0,12	7.886	0	0	0	0	2	0	0	0	0	0	0	0	0	0	0	0	0	0	0	0	0	0	2	2	2	2	0	0	0	2	2	2	2	2	2	2	0	0	12
15:28293014:C:G,T	chr15	28293014	C	T	HERC2	missense_variant	0,2	7.883	0	0	0	0	2	0	0	0	0	0	0	0	0	0	0	0	0	0	0	0	0	0	0	0	0	0	0	0	0	0	0	0	0	0	2	0	0	0	2
8:47879574:T:C	chr8	47879574	T	C	PRKDC	missense_variant	2	7.799	0	0	0	0	1	0	0	0	0	0	0	0	0	0	0	0	0	0	0	0	0	0	0	0	0	0	0	0	0	0	0	0	0	0	0	0	1	0	2
1:241858713:G:A,T	chr1	241858713	G	A	EXO1	missense_variant	30,0	7.796	1	1	1	1	1	0	0	1	0	0	0	0	0	0	1	1	1	1	1	1	1	1	1	1	1	1	1	1	1	1	1	1	1	1	1	1	1	1	30
2:17713536:A:C	chr2	17713536	A	C	SMC6	missense_variant	2	7.757	0	0	0	0	1	0	0	0	0	0	0	0	0	0	0	0	0	0	0	0	0	1	0	0	0	0	0	0	0	0	0	0	0	0	0	0	0	0	2
8:89935477:T:A,C,G	chr8	89935477	T	C	NBN	missense_variant	0,38,0	7.709	2	2	2	2	2	2	2	2	2	2	2	2	2	2	2	2	2	2	2	2	2	2	2	2	2	2	2	2	2	2	2	2	2	2	2	2	2	2	38
12:109088506:T:C	chr12	109088506	T	C	ALKBH2	missense_variant	38	7.632	1	1	1	1	1	1	1	1	1	1	1	1	1	1	1	1	1	1	1	1	1	1	1	1	1	1	1	1	1	1	1	1	1	1	1	1	1	1	38
6:43229096:T:A,C,G	chr6	43229096	T	G	DNPH1	missense_variant	10,2,0	7.614	0	0	0	0	2	1	1	1	1	1	1	1	1	1	1	0	2	0	0	0	0	0	0	0	0	0	0	0	0	0	0	0	0	0	0	0	0	0	2
3:129436800:T:A,C,G	chr3	129436800	T	C	MBD4	missense_variant	0,38,0	7.563	2	2	2	2	2	2	2	2	2	2	2	2	2	2	2	2	2	2	2	2	2	2	2	2	2	2	2	2	2	2	2	2	2	2	2	2	2	2	38
14:75036739:T:C	chr14	75036739	T	C	MLH3	missense_variant&NMD_transcript_variant	35	7.537	1	1	1	1	1	1	1	1	1	1	1	1	1	1	1	1	1	1	1	1	1	1	1	1	1	1	1	1	1	1	1	0	0	0	1	1	1	1	35
2:216192729:G:A,T	chr2	216192729	G	A	XRCC5	missense_variant	38,0	7.421	1	1	1	1	1	1	1	1	1	1	1	1	1	1	1	1	1	1	1	1	1	1	1	1	1	1	1	1	1	1	1	1	1	1	1	1	1	1	38
10:87152531:T:A,C	chr10	87152531	T	C	SHLD2	missense_variant	0,3	7.392	0	0	0	0	2	0	0	0	0	0	0	0	0	0	0	0	0	0	0	0	0	0	0	0	0	0	0	0	0	0	0	2	0	2	0	0	0	0	3
3:121489945:T:A,C,G	chr3	121489945	T	A	POLQ	missense_variant	10,2,0	7.309	1	1	0	0	2	0	0	0	0	0	0	0	0	0	0	0	0	0	0	0	1	0	0	0	0	0	0	0	2	1	1	1	1	1	1	1	0	0	2
13:32770187:A:C,G,T	chr13	32770187	A	G	PDS5B	missense_variant	0,38,0	7.186	2	2	2	2	2	2	2	2	2	2	2	2	2	2	2	2	2	2	2	2	2	2	2	2	2	2	2	2	2	2	2	2	2	2	2	2	2	2	38
2:151465692:A:C,G,T	chr2	151465692	A	T	RIF1	missense_variant	0,28,0	7.157	.	.	2	2	2	2	2	2	2	2	2	2	2	2	2	2	2	2	2	2	.	2	2	2	2	2	2	2	2	.	.	.	.	.	.	.	2	2	28
10:49475337:T:C	chr10	49475337	T	C	ERCC6	missense_variant&NMD_transcript_variant	36	7.142	1	1	1	1	1	1	1	1	1	1	1	1	1	1	1	1	1	1	1	1	1	1	1	1	1	1	.	.	1	1	1	1	1	1	1	1	1	1	36
8:47774330:T:A	chr8	47774330	T	A	PRKDC	missense_variant	2	7.139	0	0	0	0	1	0	0	0	0	0	0	0	0	0	0	0	0	0	0	0	0	0	0	0	0	0	0	0	0	0	0	0	0	0	1	0	0	0	2
15:30926730:A:C,G	chr15	30926730	A	G	FAN1	missense_variant	0,38	7.101	2	2	2	2	2	2	2	2	2	2	2	2	2	2	2	2	2	2	2	2	2	2	2	2	2	2	2	2	2	2	2	2	2	2	2	2	2	2	38
2:219095331:C:T	chr2	219095331	C	T	NHEJ1	missense_variant&NMD_transcript_variant	2	7.028	0	0	0	0	1	0	0	0	0	0	0	0	0	0	0	0	0	0	0	0	0	0	0	0	0	0	0	0	0	1	0	0	0	0	0	0	0	0	2
12:109102854:T:C	chr12	109102854	T	C	UNG	missense_variant&NMD_transcript_variant	37	7.02	1	1	1	1	1	1	1	1	1	1	1	1	1	1	1	1	1	1	1	1	1	1	1	1	1	1	1	1	1	.	1	1	1	1	1	1	1	1	37
6:30704969:T:A,C,G	chr6	30704969	T	G	MDC1	missense_variant	4,0,10	6.993	0	0	3	3	1	3	3	0	3	3	3	0	3	3	3	0	0	0	0	0	0	0	0	0	0	0	0	0	0	1	0	1	0	0	0	0	1	0	4
13:102862285:A:C,G	chr13	102862285	A	G	ERCC5	missense_variant	0,38	6.957	2	2	2	2	2	2	2	2	2	2	2	2	2	2	2	2	2	2	2	2	2	2	2	2	2	2	2	2	2	2	2	2	2	2	2	2	2	2	38
3:121489771:T:A,C	chr3	121489771	T	C	POLQ	missense_variant	0,5	6.941	0	0	0	0	2	0	0	0	0	0	0	0	0	0	0	0	0	0	0	0	0	0	2	2	2	2	0	0	0	0	0	0	0	0	0	0	0	0	5
8:31058476:C:A,G,T	chr8	31058476	C	T	WRN	missense_variant	0,1,37	6.936	3	3	3	3	3	3	3	3	3	3	3	3	3	3	3	3	3	3	3	3	3	2	3	3	3	3	3	3	3	3	3	3	3	3	3	3	3	3	37
1:202333552:G:A	chr1	202333552	G	A	UBE2T	missense_variant&NMD_transcript_variant	38	6.85	1	1	1	1	1	1	1	1	1	1	1	1	1	1	1	1	1	1	1	1	1	1	1	1	1	1	1	1	1	1	1	1	1	1	1	1	1	1	38
3:10064845:G:A,C,T	chr3	10064845	G	T	FANCD2	missense_variant	3,0,0	6.84	0	0	0	0	1	0	0	0	0	0	0	0	0	0	0	0	0	0	0	0	0	0	0	0	0	0	1	1	0	0	0	0	0	0	0	0	0	0	3
19:50417234:C:T	chr19	50417234	C	T	POLD1	missense_variant	38	6.518	1	1	1	1	1	1	1	1	1	1	1	1	1	1	1	1	1	1	1	1	1	1	1	1	1	1	1	1	1	1	1	1	1	1	1	1	1	1	38
3:133601348:A:C,G,T	chr3	133601348	A	C	TOPBP1	missense_variant	38,0,0	6.511	1	1	1	1	1	1	1	1	1	1	1	1	1	1	1	1	1	1	1	1	1	1	1	1	1	1	1	1	1	1	1	1	1	1	1	1	1	1	38
3:121467621:A:C,G,T	chr3	121467621	A	T	POLQ	missense_variant	0,5,0	6.506	0	0	2	2	2	0	0	0	0	0	0	0	0	0	0	0	0	0	0	0	0	0	0	0	0	0	2	2	0	0	0	0	0	0	0	0	0	0	5
2:17781787:A:C,G,T	chr2	17781787	A	G	GEN1	missense_variant	7,28,2	6.429	2	2	2	2	2	.	1	1	1	1	1	3	3	1	1	2	2	2	2	2	2	2	2	2	2	2	2	2	2	2	2	2	2	2	2	2	2	2	28
2:17713579:T:A,C	chr2	17713579	T	C	SMC6	missense_variant&splice_region_variant	0,2	6.381	0	0	0	0	2	0	0	0	0	0	0	0	0	0	0	0	0	0	0	0	0	0	0	0	0	0	0	2	0	0	0	0	0	0	0	0	0	0	2
6:145951840:A:C,G,T	chr6	145951840	A	G	SHPRH	missense_variant&NMD_transcript_variant	0,38,0	6.343	2	2	2	2	2	2	2	2	2	2	2	2	2	2	2	2	2	2	2	2	2	2	2	2	2	2	2	2	2	2	2	2	2	2	2	2	2	2	38
14:45176158:T:C	chr14	45176158	T	C	FANCM	missense_variant	34	6.339	1	1	1	1	1	1	1	1	1	1	1	1	1	1	1	1	1	1	1	1	1	1	0	0	0	0	1	1	1	1	1	1	1	1	1	1	1	1	34
8:47598995:A:C,G	chr8	47598995	A	G	SPIDR	missense_variant	0,37	6.304	2	2	2	2	2	2	2	2	2	2	2	2	2	2	2	2	2	2	2	2	2	2	2	2	2	2	2	.	2	2	2	2	2	2	2	2	2	2	37
2:189854893:C:A,G,T	chr2	189854893	C	T	PMS1	missense_variant	0,0,3	6.293	0	0	0	0	3	0	0	0	0	0	0	0	0	0	0	0	0	0	0	0	0	0	0	0	0	0	0	0	0	0	0	0	0	0	0	0	3	3	3
X:14865434:T:C	chrX	14865434	T	C	FANCB	missense_variant	8	6.186	1	1	0	0	1	0	0	0	0	0	0	0	0	0	0	1	1	1	1	1	0	0	0	0	0	0	0	0	0	0	0	0	0	0	0	0	0	0	8
6:30704943:G:A,C	chr6	30704943	G	C	MDC1	missense_variant	5,0	6.153	0	0	0	0	1	0	0	0	0	0	0	0	0	0	0	0	0	0	0	0	0	0	0	1	1	1	0	0	0	0	0	1	0	0	0	0	0	0	5
9:95107152:C:A,G,T	chr9	95107152	C	T	FANCC	missense_variant	0,0,24	6.137	0	0	0	0	3	3	3	3	3	3	3	3	3	3	3	3	3	3	3	3	0	3	3	3	3	3	0	0	3	0	0	0	0	0	0	0	3	3	24
6:30712358:T:A,C,G	chr6	30712358	T	A	MDC1	missense_variant	38,0,0	6.052	1	1	1	1	1	1	1	1	1	1	1	1	1	1	1	1	1	1	1	1	1	1	1	1	1	1	1	1	1	1	1	1	1	1	1	1	1	1	38
11:108249009:G:A,C,T	chr11	108249009	G	C	ATM	missense_variant	0,3,35	5.959	2	2	3	3	2	3	3	3	3	3	3	3	3	3	3	3	3	3	3	3	3	3	3	3	3	3	3	3	3	3	3	3	3	3	3	3	3	3	3
13:102862273:C:A,G,T	chr13	102862273	C	G	ERCC5	missense_variant	3,35,0	5.937	2	2	2	2	1	2	2	2	2	2	2	2	2	2	2	2	2	2	2	2	2	2	2	2	2	2	1	1	2	2	2	2	2	2	2	2	2	2	3
14:75048356:T:C,G	chr14	75048356	T	C	MLH3	missense_variant	38,0	5.935	1	1	1	1	1	1	1	1	1	1	1	1	1	1	1	1	1	1	1	1	1	1	1	1	1	1	1	1	1	1	1	1	1	1	1	1	1	1	38
7:44115064:A:C,G	chr7	44115064	A	G	POLD2	missense_variant	4,2	5.877	0	0	0	2	2	0	0	0	0	0	0	0	0	0	0	0	0	0	0	0	0	0	1	1	1	1	0	0	0	0	0	0	0	0	0	0	0	0	2
17:43093082:C:A,G,T	chr17	43093082	C	T	BRCA1	missense_variant	0,0,3	5.811	0	0	3	3	3	0	0	0	0	0	0	0	0	0	0	0	0	0	0	0	0	0	0	0	0	0	0	0	0	0	0	0	0	0	0	0	0	0	3
X:14843679:A:G,T	chrX	14843679	A	T	FANCB	missense_variant	29,0	5.775	0	0	1	1	1	1	1	1	1	1	1	1	1	1	1	1	1	1	1	1	1	1	1	1	1	1	1	1	1	0	0	0	0	0	0	0	1	1	29
6:35456040:C:G,T	chr6	35456040	C	T	FANCE	missense_variant	0,3	5.712	0	0	0	0	2	0	0	0	0	0	0	0	0	0	0	0	2	2	0	0	0	0	0	0	0	0	0	0	0	0	0	0	0	0	0	0	0	0	3
16:89739280:G:A,C,T	chr16	89739280	G	T	FANCA	missense_variant&NMD_transcript_variant	5,0,0	5.572	0	0	0	0	1	0	0	0	0	0	0	0	0	0	0	0	0	0	0	0	0	0	1	1	1	1	0	0	0	0	0	0	0	0	0	0	0	0	5
X:14850567:T:C,G	chrX	14850567	T	C	FANCB	missense_variant	3,0	5.521	1	1	0	0	1	0	0	0	0	0	0	0	0	0	0	0	0	0	0	0	0	0	0	0	0	0	0	0	0	0	0	0	0	0	0	0	0	0	3
2:17780680:C:G,T	chr2	17780680	C	T	GEN1	missense_variant	2,10	5.476	0	0	0	0	2	2	2	.	2	2	2	2	2	2	2	0	0	0	0	0	0	0	0	0	0	0	0	0	0	0	0	0	0	0	0	0	1	1	10
4:184659409:G:A,C,T	chr4	184659409	G	A	PRIMPOL	missense_variant	34,0,0	5.427	1	1	1	1	1	1	1	1	0	1	1	1	1	1	1	1	1	1	1	1	1	1	1	1	1	1	1	1	1	.	1	1	1	1	1	1	0	0	34
12:916678:C:A,T	chr12	916678	C	T	RAD52	missense_variant	0,2	5.42	0	0	0	0	2	0	0	0	0	0	0	0	0	0	0	0	0	2	0	0	0	0	0	0	0	0	0	0	0	0	0	0	0	0	0	0	0	0	2
8:47294006:T:A,C,G	chr8	47294006	T	G	SPIDR	missense_variant	0,16,1	5.378	0	0	2	0	2	0	0	0	0	0	0	0	0	0	0	0	0	0	0	0	2	.	2	2	2	2	2	3	0	2	2	2	0	2	2	2	2	2	16
6:43229155:C:T	chr6	43229155	C	T	DNPH1	missense_variant	37	5.234	1	1	1	1	1	1	1	1	1	1	1	1	1	1	1	1	1	1	1	1	1	1	1	1	1	1	1	1	0	1	1	1	1	1	1	1	1	1	37
4:1356455:G:T	chr4	1356455	G	T	UVSSA	missense_variant	36	5.224	1	1	1	1	1	1	.	1	1	.	1	1	1	1	1	1	1	1	1	1	1	1	1	1	1	1	1	1	1	1	1	1	1	1	1	1	1	1	36
7:44080836:G:A,C,T	chr7	44080836	G	T	POLM	missense_variant	4,0,0	5.194	0	0	0	0	1	0	0	0	0	0	0	0	1	0	0	0	0	0	0	0	0	0	0	0	0	0	0	0	0	0	0	0	1	1	0	0	0	0	4
17:7673328:G:A,C,T	chr17	7673328	G	T	TP53	missense_variant	0,0,38	5.193	3	3	3	3	3	3	3	3	3	3	3	3	3	3	3	3	3	3	3	3	3	3	3	3	3	3	3	3	3	3	3	3	3	3	3	3	3	3	38
14:75048695:T:A,C,G	chr14	75048695	T	G	MLH3	missense_variant	4,0,10	5.143	0	0	0	0	3	3	3	3	3	3	3	3	0	3	3	0	0	0	0	0	0	0	1	1	1	1	0	0	0	0	0	0	0	0	0	0	0	0	10
10:68414943:T:A,C,G	chr10	68414943	T	C	DNA2	missense_variant	0,36,0	5.115	2	2	2	2	2	2	2	2	2	2	2	2	2	2	2	2	2	2	2	2	2	.	2	2	2	2	2	2	2	.	2	2	2	2	2	2	2	2	36
12:54183622:C:A,T	chr12	54183622	C	A	SMUG1	missense_variant	37,0	5.102	1	1	1	1	1	1	1	1	1	1	1	1	1	1	1	1	1	1	1	1	1	1	1	1	1	1	1	1	1	1	1	.	1	1	1	1	1	1	37
2:151463692:T:C,G	chr2	151463692	T	C	RIF1	missense_variant	38,0	5.075	1	1	1	1	1	1	1	1	1	1	1	1	1	1	1	1	1	1	1	1	1	1	1	1	1	1	1	1	1	1	1	1	1	1	1	1	1	1	38
6:43614041:A:C,G,T	chr6	43614041	A	T	POLH	missense_variant	0,36,0	5.045	0	0	2	2	2	2	2	2	2	2	2	2	2	2	2	2	2	2	2	2	2	2	2	2	2	2	2	2	2	2	2	2	2	2	2	2	2	2	36
12:913971:C:A,T	chr12	913971	C	T	RAD52	missense_variant	0,34	4.919	2	2	2	2	2	2	2	2	2	2	2	2	2	2	2	2	2	2	2	2	2	2	.	.	.	.	2	2	2	2	2	2	2	2	2	2	2	2	34
8:30601932:A:G,T	chr8	30601932	A	T	GTF2E2	missense_variant&splice_region_variant	0,19	4.918	2	2	2	.	2	0	0	0	0	0	0	0	0	0	0	0	0	0	0	0	2	0	2	2	2	2	.	2	0	2	2	2	2	2	2	2	2	2	19
3:48467455:G:A,C	chr3	48467455	G	C	TREX1	missense_variant	2,0	4.899	0	0	0	0	1	0	0	0	0	0	0	0	1	0	0	0	0	0	0	0	0	0	0	0	0	0	0	0	0	0	0	0	0	0	0	0	0	0	2
3:14153965:G:A,C	chr3	14153965	G	C	XPC	missense_variant	0,18	4.764	.	.	.	.	2	2	2	2	2	2	2	2	2	2	2	2	2	2	2	2	.	2	.	.	.	.	.	.	2	.	.	.	.	.	.	.	.	.	18
6:43587465:A:C,G,T	chr6	43587465	A	T	POLH	missense_variant	0,2,0	4.658	0	0	0	0	2	0	0	0	0	0	0	0	0	0	0	0	0	0	0	0	0	0	0	0	0	0	2	0	0	0	0	0	0	0	0	0	0	0	2
3:10098838:A:C,G,T	chr3	10098838	A	G	FANCD2	missense_variant	0,38,0	4.478	2	2	2	2	2	2	2	2	2	2	2	2	2	2	2	2	2	2	2	2	2	2	2	2	2	2	2	2	2	2	2	2	2	2	2	2	2	2	38
11:22624742:C:A,G,T	chr11	22624742	C	T	FANCF	missense_variant	0,0,3	4.44	0	0	3	3	3	0	0	0	0	0	0	0	0	0	0	0	0	0	0	0	0	0	0	0	0	0	0	0	0	0	0	0	0	0	0	0	0	0	3
20:5772912:G:A,C,T	chr20	5772912	G	A	SHLD1	missense_variant	38,0,0	4.439	1	1	1	1	1	1	1	1	1	1	1	1	1	1	1	1	1	1	1	1	1	1	1	1	1	1	1	1	1	1	1	1	1	1	1	1	1	1	38
6:43597745:T:A,C,G	chr6	43597745	T	G	POLH	missense_variant	0,28,0	4.389	0	0	2	2	2	2	2	2	2	2	2	2	2	2	2	2	2	2	2	2	0	2	2	2	2	2	2	2	2	0	0	0	0	0	0	0	2	2	28
13:102875705:G:A,C,T	chr13	102875705	G	T	ERCC5	missense_variant	8,0,0	4.32	0	0	0	0	1	0	0	0	0	0	0	0	0	0	0	0	0	0	0	0	0	0	0	0	0	0	0	0	0	1	1	1	1	1	1	1	0	0	8
12:54183627:C:A,G,T	chr12	54183627	C	A	SMUG1	missense_variant	37,0,0	4.261	1	1	1	1	1	1	1	1	1	1	1	1	1	1	1	1	1	1	1	1	1	1	1	1	1	1	1	1	1	1	1	.	1	1	1	1	1	1	37
3:14158373:A:C,G,T	chr3	14158373	A	T	XPC	missense_variant	0,24,0	4.212	0	0	2	2	2	2	2	2	2	2	2	2	2	2	2	2	2	2	2	2	0	2	0	0	0	0	2	2	2	0	0	0	0	0	0	0	2	2	24
14:45175141:C:A,G,T	chr14	45175141	C	T	FANCM	missense_variant	0,0,2	4.114	0	0	0	3	3	0	0	0	0	0	0	0	0	0	0	0	0	0	0	0	0	0	0	0	0	0	.	.	0	0	0	0	0	0	0	0	0	0	2
6:30705435:G:A,C	chr6	30705435	G	C	MDC1	missense_variant	5,0	4.036	0	0	0	0	1	0	0	0	0	0	0	0	0	0	0	0	0	0	0	0	0	0	0	1	1	1	0	0	0	0	0	1	0	0	0	0	0	0	5
6:30707662:C:A,G,T	chr6	30707662	C	T	MDC1	missense_variant	0,0,38	4.026	3	3	3	3	3	3	3	3	3	3	3	3	3	3	3	3	3	3	3	3	3	3	3	3	3	3	3	3	3	3	3	3	3	3	3	3	3	3	38
15:89305694:A:C,G,T	chr15	89305694	A	T	FANCI	missense_variant	0,9,0	4.022	0	0	0	0	2	0	0	0	0	0	0	0	0	0	0	0	0	0	0	0	0	0	2	2	2	2	0	0	0	0	0	2	0	2	0	0	2	2	9
2:17716240:A:C,G,T	chr2	17716240	A	T	SMC6	missense_variant	0,3,0	3.937	0	0	0	0	2	0	0	0	0	0	0	0	0	0	0	0	0	0	0	0	0	0	0	0	0	0	0	0	0	0	0	0	0	0	0	0	2	2	3
2:99438914:T:A,C,G	chr2	99438914	T	G	REV1	missense_variant	0,3,0	3.867	0	0	0	0	2	0	0	0	0	0	0	0	0	0	0	0	0	0	0	0	2	0	0	0	0	0	0	0	0	0	0	0	0	0	0	0	0	2	3
12:913972:T:C,G	chr12	913972	T	C	RAD52	missense_variant	9,8	3.824	1	1	0	0	2	0	0	0	0	0	0	0	0	0	0	2	2	2	2	2	0	2	.	.	.	.	0	0	2	1	1	1	1	1	1	1	0	0	8
22:28712404:A:C,G,T	chr22	28712404	A	T	CHEK2	missense_variant	0,8,0	3.818	.	0	0	0	2	0	0	0	0	0	0	0	0	0	0	2	2	2	2	2	0	2	0	0	0	0	0	0	2	0	0	0	0	0	0	0	0	0	8
2:219077330:T:A,C,G	chr2	219077330	T	G	NHEJ1	missense_variant	0,2,0	3.768	0	0	0	0	2	0	0	0	0	0	0	0	0	0	0	0	0	0	0	0	0	0	0	0	0	0	0	0	0	2	0	0	0	0	0	0	0	0	2
8:47729100:A:C,T	chr8	47729100	A	T	SPIDR	missense_variant&splice_region_variant	34,1	3.767	0	0	1	1	1	1	1	1	1	1	1	1	1	1	1	1	1	2	1	1	0	1	1	1	1	1	1	1	1	1	1	1	1	1	1	1	1	1	34
15:30926674:A:C,G	chr15	30926674	A	G	FAN1	missense_variant	0,38	3.652	2	2	2	2	2	2	2	2	2	2	2	2	2	2	2	2	2	2	2	2	2	2	2	2	2	2	2	2	2	2	2	2	2	2	2	2	2	2	38
17:80423303:G:A,C,T	chr17	80423303	G	C	ENDOV	missense_variant	5,28,5	3.625	2	2	2	2	2	2	2	2	2	2	2	2	2	2	2	1	1	1	1	1	2	2	3	2	2	2	3	3	3	2	2	2	2	3	2	2	2	2	28
15:30926796:C:A,G,T	chr15	30926796	C	T	FAN1	missense_variant	0,0,36	3.613	3	3	0	0	3	3	3	3	3	3	3	3	3	3	3	3	3	3	3	3	3	3	3	3	3	3	3	3	3	3	3	3	3	3	3	3	3	3	36
10:68414944:A:C,G,T	chr10	68414944	A	T	DNA2	missense_variant	0,0,36	3.567	3	3	3	3	3	3	3	3	3	3	3	3	3	3	3	3	3	3	3	3	3	.	3	3	3	3	3	3	3	.	3	3	3	3	3	3	3	3	36
16:23635804:C:A,G,T	chr16	23635804	C	T	PALB2	missense_variant	0,0,38	3.566	3	3	3	3	3	3	3	3	3	3	3	3	3	3	3	3	3	3	3	3	3	3	3	3	3	3	3	3	3	3	3	3	3	3	3	3	3	3	38
16:89805388:G:A,C,T	chr16	89805388	G	A	FANCA	missense_variant	31,1,0	3.559	1	1	1	1	1	1	1	2	1	1	1	1	1	1	1	1	1	1	1	1	1	1	0	0	0	0	0	0	1	1	1	1	1	1	1	1	1	1	31
17:75627218:C:G,T	chr17	75627218	C	T	RECQL5	missense_variant	0,2	3.352	0	0	0	0	2	0	0	2	0	0	0	0	0	0	0	0	0	0	0	0	0	0	0	0	0	0	0	0	0	0	0	0	0	0	0	0	.	.	2
17:80419667:G:A,C,T	chr17	80419667	G	C	ENDOV	missense_variant	0,2,32	3.321	2	2	.	.	3	3	3	3	3	3	3	3	3	3	3	3	3	3	3	3	3	3	3	3	3	3	.	.	3	3	3	3	3	3	3	3	3	3	32
17:8141187:C:T	chr17	8141187	C	T	PER1	missense_variant	38	3.219	1	1	1	1	1	1	1	1	1	1	1	1	1	1	1	1	1	1	1	1	1	1	1	1	1	1	1	1	1	1	1	1	1	1	1	1	1	1	38
4:1356457:A:G,T	chr4	1356457	A	G	UVSSA	missense_variant	35,0	3.139	1	1	1	1	1	1	.	1	1	.	1	1	1	0	1	1	1	1	1	1	1	1	1	1	1	1	1	1	1	1	1	1	1	1	1	1	1	1	35
15:30905163:A:C,G	chr15	30905163	A	G	FAN1	missense_variant	0,18	3.054	0	0	0	0	2	2	2	2	2	2	2	2	2	2	2	2	2	0	0	2	0	2	0	0	0	0	0	0	2	0	0	0	0	0	0	0	2	2	18
2:17702297:T:A,C,G	chr2	17702297	T	G	SMC6	missense_variant	0,3,0	2.794	0	0	0	0	2	0	0	0	0	0	0	0	0	0	0	0	0	0	0	0	0	0	0	0	0	0	0	0	0	.	0	0	0	0	2	2	0	0	3
19:4409229:A:C,G,T	chr19	4409229	A	G	CHAF1A	missense_variant	0,33,0	2.669	2	2	0	0	2	2	2	2	2	2	2	2	2	2	2	2	2	2	2	2	2	.	2	2	2	2	2	2	2	2	2	2	2	2	2	2	0	0	33
22:28697099:A:G,T	chr22	28697099	A	G	CHEK2	missense_variant	36,0	2.665	1	1	0	0	1	1	1	1	1	1	1	1	1	1	1	1	1	1	1	1	1	1	1	1	1	1	1	1	1	1	1	1	1	1	1	1	1	1	36
22:28737268:T:C	chr22	28737268	T	C	CHEK2	missense_variant	3	2.568	0	0	0	0	1	0	0	0	0	0	0	0	0	0	0	0	0	0	0	0	0	0	0	0	0	0	0	0	0	0	0	0	0	0	0	0	1	1	3
14:45196238:G:A,C,T	chr14	45196238	G	T	FANCM	missense_variant	0,0,38	2.488	3	3	3	3	3	3	3	3	3	3	3	3	3	3	3	3	3	3	3	3	3	3	3	3	3	3	3	3	3	3	3	3	3	3	3	3	3	3	38
13:32332383:C:A,T	chr13	32332383	C	T	BRCA2	missense_variant	0,37	2.426	2	2	2	2	2	2	2	2	2	2	2	2	2	2	2	2	2	2	2	2	2	2	2	2	2	2	2	0	2	2	2	2	2	2	2	2	2	2	37
4:83462785:T:A,C	chr4	83462785	T	C	ABRAXAS1	missense_variant	0,37	2.377	2	2	2	2	2	2	2	2	2	2	2	2	0	2	2	2	2	2	2	2	2	2	2	2	2	2	2	2	2	2	2	2	2	2	2	2	2	2	37
10:101584539:C:A,G,T	chr10	101584539	C	T	POLL	missense_variant	0,0,3	2.304	0	0	3	3	3	0	0	0	0	0	0	0	0	0	0	0	0	0	0	0	0	0	0	0	0	0	0	0	0	0	0	0	0	0	0	0	0	0	3
6:145951800:A:C,G	chr6	145951800	A	G	SHPRH	missense_variant&NMD_transcript_variant	0,38	2.281	2	2	2	2	2	2	2	2	2	2	2	2	2	2	2	2	2	2	2	2	2	2	2	2	2	2	2	2	2	2	2	2	2	2	2	2	2	2	38
19:50398936:C:A,T	chr19	50398936	C	A	POLD1	missense_variant	37,0	2.265	1	1	1	1	1	1	1	1	1	1	1	1	1	1	1	1	1	1	0	1	1	1	1	1	1	1	1	1	1	1	1	1	1	1	1	1	1	1	37
16:3583232:T:A,C,G	chr16	3583232	T	G	SLX4	missense_variant	0,26,0	2.182	0	0	2	2	2	2	2	2	0	2	0	2	2	2	2	2	2	2	2	2	0	2	2	2	2	2	2	2	2	0	0	0	0	0	0	0	2	2	26
17:80429838:G:A,C,T	chr17	80429838	G	C	ENDOV	missense_variant	0,35,0	2.165	2	2	2	2	2	2	0	2	2	2	2	0	2	2	0	2	2	2	2	2	2	2	2	2	2	2	2	2	2	2	2	2	2	2	2	2	2	2	35
17:7676214:T:A,C,G	chr17	7676214	T	C	TP53	missense_variant	0,36,0	2.148	2	2	0	0	2	2	2	2	2	2	2	2	2	2	2	2	2	2	2	2	2	2	2	2	2	2	2	2	2	2	2	2	2	2	2	2	2	2	36
4:1356412:C:A,T	chr4	1356412	C	T	UVSSA	missense_variant	0,38	2.021	2	2	2	2	2	2	2	2	2	2	2	2	2	2	2	2	2	2	2	2	2	2	2	2	2	2	2	2	2	2	2	2	2	2	2	2	2	2	38
12:916471:T:A,C,G	chr12	916471	T	C	RAD52	missense_variant	0,35,0	1.905	2	2	2	2	2	2	2	2	2	2	2	2	2	2	2	2	0	2	2	2	2	2	2	2	2	2	2	2	2	2	2	2	2	2	2	2	0	0	35
3:121489347:T:A,C,G	chr3	121489347	T	C	POLQ	missense_variant	0,37,0	1.844	2	2	2	2	2	2	2	2	2	2	2	2	0	2	2	2	2	2	2	2	2	2	2	2	2	2	2	2	2	2	2	2	2	2	2	2	2	2	37
8:47712728:A:C,G,T	chr8	47712728	A	G	SPIDR	missense_variant	0,36,0	1.61	2	2	2	2	2	2	2	2	0	2	0	2	2	2	2	2	2	2	2	2	2	2	2	2	2	2	2	2	2	2	2	2	2	2	2	2	2	2	36
16:89740042:C:G,T	chr16	89740042	C	G	FANCA	missense_variant	38,0	1.47	1	1	1	1	1	1	1	1	1	1	1	1	1	1	1	1	1	1	1	1	1	1	1	1	1	1	1	1	1	1	1	1	1	1	1	1	1	1	38
15:89268535:A:C,G,T	chr15	89268535	A	T	FANCI	missense_variant	0,5,0	1.402	0	0	0	0	2	0	0	0	0	0	0	0	0	0	0	0	0	0	0	0	0	0	2	2	2	2	0	0	0	0	0	0	0	0	0	0	0	0	5
15:30912503:G:A,T	chr15	30912503	G	T	FAN1	missense_variant&NMD_transcript_variant	9,0	1.346	0	0	1	1	1	.	.	.	.	.	.	.	.	.	.	.	.	.	.	.	0	.	1	1	1	1	1	1	.	0	0	0	0	0	0	0	0	0	9
8:144512729:T:C	chr8	144512729	T	C	RECQL4	missense_variant	36	1.345	1	1	1	1	1	1	1	1	1	1	1	1	1	1	1	0	1	1	0	1	1	1	1	1	1	1	1	1	1	1	1	1	1	1	1	1	1	1	36
14:45189172:A:C,G,T	chr14	45189172	A	G	FANCM	missense_variant&splice_region_variant	0,37,0	1.34	2	.	2	2	2	2	2	2	2	2	2	2	2	2	2	2	2	2	2	2	2	2	2	2	2	2	2	2	2	2	2	2	2	2	2	2	2	2	37
4:1352460:A:C,G,T	chr4	1352460	A	T	UVSSA	missense_variant	0,27,0	1.297	0	0	0	0	2	2	2	2	2	2	2	2	2	2	2	2	2	2	2	2	0	2	0	0	0	0	0	0	2	2	2	2	2	2	2	2	2	2	27
17:80427723:T:C,G	chr17	80427723	T	G	ENDOV	missense_variant	6,2	1.183	0	0	.	0	1	0	0	0	0	0	0	0	0	0	0	1	1	1	1	1	0	0	0	0	0	0	2	2	0	0	0	0	0	0	0	0	0	0	6
13:102875701:A:C,G,T	chr13	102875701	A	G	ERCC5	missense_variant	0,4,0	1.177	2	0	0	0	2	0	0	0	0	0	0	0	0	0	0	0	0	0	0	0	0	0	0	0	0	0	2	2	0	0	0	0	0	0	0	0	0	0	4
3:14158661:T:C,G	chr3	14158661	T	C	XPC	missense_variant	21,8	1.032	1	1	0	0	1	.	.	1	1	.	1	1	1	.	.	2	2	2	2	2	.	2	1	1	1	1	1	1	2	1	1	1	1	1	1	1	.	2	21
14:75046714:C:G,T	chr14	75046714	C	T	MLH3	missense_variant	1,11	1.011	2	2	0	0	2	0	0	0	0	0	0	0	0	0	0	0	0	0	0	0	2	0	0	0	0	0	0	0	0	2	2	2	2	2	2	2	1	0	11
1:45331863:T:A,C,G	chr1	45331863	T	G	MUTYH	missense_variant&NMD_transcript_variant	0,12,0	1.004	0	0	0	0	2	2	2	2	2	2	2	0	2	2	2	0	0	0	0	0	0	0	0	0	0	0	2	2	0	0	0	0	0	0	0	0	0	0	12
7:5987602:T:C,G	chr7	5987602	T	G	PMS2	missense_variant	2,0	0.966	0	0	0	0	1	0	0	0	0	0	0	0	0	0	0	0	0	0	1	0	0	0	0	0	0	0	0	0	0	0	0	0	0	0	0	0	0	0	2
17:61778155:A:G	chr17	61778155	A	G	BRIP1	missense_variant	35	0.903	1	1	1	0	1	1	1	1	1	1	1	1	1	1	1	1	1	1	1	1	0	1	1	1	1	1	1	1	1	.	1	1	1	1	1	1	1	1	35
17:75650670:A:C,G,T	chr17	75650670	A	C	RECQL5	missense_variant	38,0,0	0.868	1	1	1	1	1	1	1	1	1	1	1	1	1	1	1	1	1	1	1	1	1	1	1	1	1	1	1	1	1	1	1	1	1	1	1	1	1	1	38
16:23635140:C:A,G,T	chr16	23635140	C	T	PALB2	missense_variant	0,1,37	0.86	3	3	3	3	3	3	3	3	3	3	3	3	3	3	3	3	3	3	3	3	3	3	2	3	3	3	3	3	3	3	3	3	3	3	3	3	3	3	37
4:1380707:G:A,C,T	chr4	1380707	G	T	UVSSA	missense_variant	3,0,1	0.842	0	0	1	0	1	0	0	0	0	0	0	0	0	0	0	0	0	0	0	0	0	0	0	0	0	0	3	0	1	0	0	0	0	0	0	0	0	0	3
9:70259115:C:A,G,T	chr9	70259115	C	T	SMC5	missense_variant	0,0,5	0.8	0	0	0	0	3	0	0	0	0	0	0	0	0	0	0	0	0	0	0	0	0	0	3	3	3	3	0	0	0	0	0	0	0	0	0	0	0	0	5
17:80425088:T:A,C,G	chr17	80425088	T	G	ENDOV	missense_variant&NMD_transcript_variant	0,34,0	0.796	0	0	2	.	2	2	2	2	2	2	2	2	0	2	2	2	2	2	2	2	2	2	2	2	2	2	2	2	2	2	2	2	2	2	2	2	2	2	34
17:75627217:T:A,C,G	chr17	75627217	T	A	RECQL5	missense_variant	35,0,1	0.78	1	1	1	1	1	1	1	1	1	1	1	1	1	1	1	1	1	1	1	1	1	1	1	1	1	1	1	3	1	1	1	1	1	1	1	1	.	.	35
15:30912495:T:A,C,G	chr15	30912495	T	G	FAN1	missense_variant&NMD_transcript_variant	0,0,21	0.747	3	3	3	3	3	.	.	.	.	.	.	.	.	.	.	.	.	.	.	.	3	.	3	3	3	3	3	3	.	3	3	3	3	3	3	3	3	3	21
2:151465399:A:C,G,T	chr2	151465399	A	G	RIF1	missense_variant	0,5,0	0.742	2	2	2	2	2	0	0	0	0	0	0	0	0	0	0	0	0	0	0	0	0	0	0	0	0	0	0	0	0	0	0	0	0	0	0	0	0	0	5
4:2072223:G:C,T	chr4	2072223	G	T	POLN	missense_variant	0,38	0.701	2	2	2	2	2	2	2	2	2	2	2	2	2	2	2	2	2	2	2	2	2	2	2	2	2	2	2	2	2	2	2	2	2	2	2	2	2	2	38
17:80424226:C:G,T	chr17	80424226	C	T	ENDOV	missense_variant	0,38	0.687	2	2	2	2	2	2	2	2	2	2	2	2	2	2	2	2	2	2	2	2	2	2	2	2	2	2	2	2	2	2	2	2	2	2	2	2	2	2	38
2:99479983:A:C,G,T	chr2	99479983	A	T	REV1	missense_variant	0,26,0	0.685	0	0	2	2	2	2	2	2	2	2	2	2	2	2	2	2	2	2	2	2	0	2	2	2	2	2	2	2	2	0	0	0	0	0	0	0	0	0	26
13:32339250:G:A,C,T	chr13	32339250	G	A	BRCA2	missense_variant	38,0,0	0.637	1	1	1	1	1	1	1	1	1	1	1	1	1	1	1	1	1	1	1	1	1	1	1	1	1	1	1	1	1	1	1	1	1	1	1	1	1	1	38
10:113849520:T:A,C,G	chr10	113849520	T	C	DCLRE1A	missense_variant	0,34,0	0.549	2	2	2	2	2	2	2	2	2	2	2	2	2	2	2	.	.	.	.	2	2	2	2	2	2	2	2	2	2	2	2	2	2	2	2	2	2	2	34
3:121489492:T:A,C,G	chr3	121489492	T	C	POLQ	missense_variant	0,33,0	0.506	2	2	2	2	2	2	2	2	2	2	2	2	2	2	2	0	0	0	0	0	2	2	2	2	2	2	2	2	2	2	2	2	2	2	2	2	2	2	33
1:91313422:C:A,T	chr1	91313422	C	T	HFM1	missense_variant	0,5	0.501	0	.	0	0	2	0	0	0	0	0	0	0	0	0	0	0	0	0	0	0	0	0	2	2	2	2	0	0	0	0	0	0	0	0	0	0	0	0	5
16:89795989:C:A,G,T	chr16	89795989	C	T	FANCA	missense_variant	0,0,5	0.429	0	0	0	0	3	0	0	0	0	0	0	0	0	0	0	0	0	0	0	0	0	0	3	3	3	3	0	0	0	0	0	0	0	0	0	0	0	0	5
7:154968477:T:A,G	chr7	154968477	T	G	PAXIP1	missense_variant	0,34	0.373	2	2	2	2	2	2	2	2	2	2	2	2	2	2	2	2	2	2	2	2	2	2	.	.	.	.	2	2	2	2	2	2	2	2	2	2	2	2	34
8:47701960:A:C,G,T	chr8	47701960	A	G	SPIDR	missense_variant	0,38,0	0.293	2	2	2	2	2	2	2	2	2	2	2	2	2	2	2	2	2	2	2	2	2	2	2	2	2	2	2	2	2	2	2	2	2	2	2	2	2	2	38
10:49470599:A:C,G,T	chr10	49470599	A	T	ERCC6	missense_variant	2,7,0	0.28	0	0	0	0	1	0	0	0	0	0	0	0	0	0	0	0	0	0	0	0	0	1	0	0	0	0	0	0	0	2	2	2	2	2	2	2	0	0	2
13:32340465:A:C,G,T	chr13	32340465	A	C	BRCA2	missense_variant	11,0,0	0.274	1	1	0	0	1	0	0	0	0	0	0	0	0	0	0	0	0	0	0	0	1	0	0	0	0	0	0	0	0	1	1	1	1	1	1	1	0	0	11
15:30912554:A:G,T	chr15	30912554	A	T	FAN1	missense_variant&NMD_transcript_variant	11,0	0.199	.	.	1	1	1	.	.	.	.	.	.	.	.	.	.	.	.	.	.	.	.	.	1	1	1	1	1	1	.	.	.	.	.	.	.	.	1	1	11
4:2198648:G:A,C,T	chr4	2198648	G	C	POLN	missense_variant	0,36,1	0.178	2	2	2	2	2	2	2	3	2	2	2	2	.	2	2	2	2	2	2	2	2	2	2	2	2	2	2	2	2	2	2	2	2	2	2	2	2	2	36
10:49470363:A:C,G,T	chr10	49470363	A	T	ERCC6	missense_variant	0,2,0	0.172	0	0	0	0	2	0	0	2	0	0	0	0	0	0	0	0	0	0	0	0	0	0	0	0	0	0	0	0	0	0	0	0	0	0	0	0	0	0	2
19:48123208:C:A,G,T	chr19	48123208	C	G	LIG1	missense_variant	0,35,0	0.171	2	2	2	2	2	2	2	2	2	2	2	2	2	2	.	2	2	2	2	2	2	2	2	2	2	2	2	2	2	2	2	2	2	2	2	2	0	0	35
3:121489250:T:A,C,G	chr3	121489250	T	C	POLQ	missense_variant	0,38,0	0.122	2	2	2	2	2	2	2	2	2	2	2	2	2	2	2	2	2	2	2	2	2	2	2	2	2	2	2	2	2	2	2	2	2	2	2	2	2	2	38
16:89805321:G:A,C,T	chr16	89805321	G	T	FANCA	missense_variant	0,0,37	0.121	3	3	3	3	3	3	3	3	3	3	3	3	3	3	3	3	3	3	3	3	3	3	3	3	3	3	3	3	3	3	3	.	3	3	3	3	3	3	37
17:81547170:C:G,T	chr17	81547170	C	T	FAAP100	missense_variant	0,38	0.087	2	2	2	2	2	2	2	2	2	2	2	2	2	2	2	2	2	2	2	2	2	2	2	2	2	2	2	2	2	2	2	2	2	2	2	2	2	2	38
16:3583211:C:A,G,T	chr16	3583211	C	G	SLX4	missense_variant	3,35,0	0.081	2	2	2	1	2	2	2	2	2	2	2	2	2	2	2	1	2	2	2	2	1	2	2	2	2	2	2	2	2	2	2	2	2	2	2	2	2	2	35
11:67397279:A:C,G,T	chr11	67397279	A	T	RAD9A	missense_variant	0,23,0	0.076	0	0	2	2	2	2	2	2	2	2	2	2	2	2	2	2	2	2	2	2	0	2	0	0	0	0	2	2	0	0	0	0	0	0	0	0	2	2	23
3:121489182:C:T	chr3	121489182	C	T	POLQ	missense_variant	38	0.064	1	1	1	1	1	1	1	1	1	1	1	1	1	1	1	1	1	1	1	1	1	1	1	1	1	1	1	1	1	1	1	1	1	1	1	1	1	1	38
3:121489214:C:A,G,T	chr3	121489214	C	A	POLQ	missense_variant	38,0,0	0.056	1	1	1	1	1	1	1	1	1	1	1	1	1	1	1	1	1	1	1	1	1	1	1	1	1	1	1	1	1	1	1	1	1	1	1	1	1	1	38
17:35116892:A:C,G,T	chr17	35116892	A	T	RAD51D	missense_variant	4,0,34	0.045	3	3	1	1	3	3	3	3	3	3	3	3	3	3	3	3	3	3	3	3	3	3	3	3	1	1	3	3	3	3	3	3	3	3	3	3	3	3	34
15:30904902:T:A,C,G	chr15	30904902	T	A	FAN1	missense_variant	38,0,0	0.027	1	1	1	1	1	1	1	1	1	1	1	1	1	1	1	1	1	1	1	1	1	1	1	1	1	1	1	1	1	1	1	1	1	1	1	1	1	1	38
7:154968476:C:A,G,T	chr7	154968476	C	G	PAXIP1	missense_variant	1,33,0	0.007	2	2	2	2	2	2	2	2	2	2	2	2	2	2	2	2	2	2	2	2	2	2	.	.	.	.	1	2	2	2	2	2	2	2	2	2	2	2	33
9:84001818:A:G,T	chr9	84001818	A	G	RMI1	missense_variant	21,0	0.006	1	1	1	1	1	0	0	0	0	0	0	0	0	0	0	0	0	0	0	0	1	0	1	1	1	1	1	1	0	1	1	1	1	1	1	1	1	1	21
X:14843678:C:A,G,T	chrX	14843678	C	T	FANCB	missense_variant	0,0,3	0.005	0	0	0	0	3	0	0	0	0	0	0	0	3	0	0	0	0	0	0	0	0	3	0	0	0	0	0	0	0	0	0	0	0	0	0	0	0	0	3
8:47779073:C:A,G,T	chr8	47779073	C	T	PRKDC	missense_variant	0,0,38	0.001	3	3	3	3	3	3	3	3	3	3	3	3	3	3	3	3	3	3	3	3	3	3	3	3	3	3	3	3	3	3	3	3	3	3	3	3	3	3	38
